# Supplementary material for: Dynamic allostery in the peptide/MHC complex enables TCR neoantigen selectivity
Source: Nat Commun. 2025 Jan 20;16:849. doi: 10.1038/s41467-025-56004-8 (PMC11756396; doi:10.1038/s41467-025-56004-8)
Supplement: Supplementary file 6 — Source Data [file 41467_2025_56004_MOESM6_ESM.xlsx]

## Sheet: Fig 1b
Conc ug/mL	WT avg	stdev	Mut avg	stdev
1e-06	1.57333	0.07024	1.68667	0.33501
1e-05	1.50333	0.26388	1.23333	0.05774
0.0001	1.56667	0.15044	1.56667	0.24786
0.001	1.36667	0.21008	1.89667	0.17786
0.01	3.47333	0.59475	9.86	2.07046
0.1	1.26667	0.14012	39.8667	1.2741
1	1.09	0.35791	66.8667	1.83394
10	1.84333	0.25325	77.7	1.0583

## Sheet: Fig 1c
Conc.	RUs	Conc.	RUs		Conc.	RUs	Conc.	RUs	Conc.	Fit		Conc.	RUs
WT_1	WT_1	WT_2	WT_2		Neo_1	Neo_1	Neo_2	Neo_2	Neo Fit	Neo Fit		gp100T2M	gp100T2M
208.24	-9.68758	208.24	-8.16971		316.83	36.2415	316.83	36.9247	0	0		206.31	-4.24045
103.8	-6.85387	103.8	-6.06801		160.78	31.2213	160.78	31.7241	0.31715	0.21183		101.39	-1.30746
53.29	-4.28988	53.29	-3.65899		81.1	23.8664	81.1	24.1481	0.63429	0.42163		51.23	0.91637
27.22	-3.03662	27.22	-2.3937		40.69	17.0427	40.69	17.3848	0.95144	0.62944		25.76	1.2121
13.84	-2.34844	13.84	-1.90014		20.97	10.442	20.97	10.6425	1.26859	0.83528		12.93	0.89693
6.86	-1.59216	6.86	-1.19303		10.69	5.97434	10.69	6.22051	1.58574	1.03919		6.49	0.70092
3.34	-1.08097	3.34	-0.70328		5.34	3.34994	5.34	3.50459	1.90288	1.24119		0	0
1.59	-0.63012	1.59	-0.30722		2.74	1.82232	2.74	1.98273	2.22003	1.4413
0.67	-0.14254	0.67	-0.23365		1.38	1.01372	1.38	1.22375	2.53718	1.63956
0	0	0	0		0	0	0	0	2.85432	1.83599
									3.17147	2.03061
									3.48862	2.22345
									3.80577	2.41453
									4.12291	2.60388
									4.44006	2.79152
									4.75721	2.97747
									5.07435	3.16176
									5.3915	3.34441
									5.70865	3.52544
									6.0258	3.70487
									6.34294	3.88272
									6.66009	4.05902
									6.97724	4.23378
									7.29438	4.40702
									7.61153	4.57877
									7.92868	4.74904
									8.24583	4.91785
									8.56297	5.08522
									8.88012	5.25117
									9.19727	5.41572
									9.51441	5.57888
									9.83156	5.74067
									10.1487	5.90112
									10.4659	6.06022
									10.783	6.21802
									11.1001	6.37451
									11.4173	6.52971
									11.7344	6.68365
									12.0516	6.83633
									12.3687	6.98777
									12.6859	7.13799
									13.003	7.287
									13.3202	7.43481
									13.6373	7.58145
									13.9545	7.72692
									14.2716	7.87124
									14.5888	8.01442
									14.9059	8.15647
									15.2231	8.29741
									15.5402	8.43726
									15.8574	8.57601
									16.1745	8.7137
									16.4916	8.85032
									16.8088	8.98589
									17.1259	9.12043
									17.4431	9.25394
									17.7602	9.38644
									18.0774	9.51794
									18.3945	9.64844
									18.7117	9.77797
									19.0288	9.90653
									19.346	10.0341
									19.6631	10.1608
									19.9803	10.2865
									20.2974	10.4113
									20.6146	10.5352
									20.9317	10.6581
									21.2489	10.7802
									21.566	10.9014
									21.8832	11.0217
									22.2003	11.1412
									22.5175	11.2598
									22.8346	11.3775
									23.1517	11.4944
									23.4689	11.6105
									23.786	11.7257
									24.1032	11.8401
									24.4203	11.9538
									24.7375	12.0666
									25.0546	12.1786
									25.3718	12.2899
									25.6889	12.4004
									26.0061	12.5101
									26.3232	12.6191
									26.6404	12.7273
									26.9575	12.8348
									27.2747	12.9416
									27.5918	13.0476
									27.909	13.1529
									28.2261	13.2575
									28.5432	13.3614
									28.8604	13.4647
									29.1775	13.5672
									29.4947	13.669
									29.8118	13.7702
									30.129	13.8706
									30.4461	13.9705
									30.7633	14.0696
									31.0804	14.1682
									31.3976	14.266
									31.7147	14.3633
									32.0319	14.4599
									32.349	14.5559
									32.6662	14.6513
									32.9833	14.746
									33.3004	14.8402
									33.6176	14.9337
									33.9347	15.0267
									34.2519	15.119
									34.569	15.2108
									34.8862	15.302
									35.2033	15.3927
									35.5205	15.4827
									35.8376	15.5722
									36.1548	15.6612
									36.4719	15.7496
									36.7891	15.8374
									37.1062	15.9247
									37.4234	16.0115
									37.7405	16.0977
									38.0577	16.1834
									38.3748	16.2686
									38.6919	16.3533
									39.0091	16.4375
									39.3263	16.5211
									39.6434	16.6043
									39.9605	16.6869
									40.2777	16.7691
									40.5948	16.8508
									40.912	16.9319
									41.2291	17.0126
									41.5463	17.0929
									41.8634	17.1726
									42.1806	17.2519
									42.4977	17.3307
									42.8149	17.4091
									43.132	17.487
									43.4492	17.5644
									43.7663	17.6414
									44.0834	17.718
									44.4006	17.7941
									44.7178	17.8698
									45.0349	17.945
									45.352	18.0199
									45.6692	18.0942
									45.9863	18.1682
									46.3035	18.2418
									46.6206	18.3149
									46.9378	18.3876
									47.2549	18.4599
									47.5721	18.5318
									47.8892	18.6034
									48.2064	18.6745
									48.5235	18.7452
									48.8407	18.8155
									49.1578	18.8855
									49.4749	18.955
									49.7921	19.0242
									50.1093	19.093
									50.4264	19.1614
									50.7435	19.2295
									51.0607	19.2971
									51.3778	19.3645
									51.695	19.4314
									52.0121	19.498
									52.3293	19.5642
									52.6464	19.6301
									52.9636	19.6956
									53.2807	19.7608
									53.5979	19.8256
									53.915	19.8901
									54.2322	19.9542
									54.5493	20.0181
									54.8665	20.0815
									55.1836	20.1447
									55.5007	20.2075
									55.8179	20.27
									56.135	20.3321
									56.4522	20.394
									56.7693	20.4555
									57.0865	20.5167
									57.4036	20.5775
									57.7208	20.6381
									58.0379	20.6984
									58.3551	20.7583
									58.6722	20.818
									58.9894	20.8773
									59.3065	20.9363
									59.6237	20.9951
									59.9408	21.0535
									60.258	21.1117
									60.5751	21.1696
									60.8922	21.2271
									61.2094	21.2844
									61.5266	21.3414
									61.8437	21.3981
									62.1608	21.4546
									62.478	21.5107
									62.7951	21.5666
									63.1123	21.6222
									63.4294	21.6775
									63.7466	21.7326
									64.0637	21.7874
									64.3809	21.8419
									64.698	21.8961
									65.0152	21.9501
									65.3323	22.0039
									65.6495	22.0573
									65.9666	22.1106
									66.2837	22.1635
									66.6009	22.2162
									66.918	22.2687
									67.2352	22.3209
									67.5523	22.3729
									67.8695	22.4246
									68.1866	22.476
									68.5038	22.5273
									68.8209	22.5782
									69.1381	22.629
									69.4552	22.6795
									69.7724	22.7298
									70.0895	22.7798
									70.4067	22.8296
									70.7238	22.8792
									71.041	22.9285
									71.3581	22.9776
									71.6753	23.0265
									71.9924	23.0752
									72.3096	23.1236
									72.6267	23.1718
									72.9438	23.2198
									73.261	23.2676
									73.5781	23.3151
									73.8953	23.3625
									74.2124	23.4096
									74.5296	23.4565
									74.8467	23.5032
									75.1639	23.5497
									75.481	23.596
									75.7982	23.6421
									76.1153	23.688
									76.4325	23.7336
									76.7496	23.7791
									77.0668	23.8243
									77.3839	23.8694
									77.701	23.9143
									78.0182	23.9589
									78.3354	24.0034
									78.6525	24.0477
									78.9696	24.0918
									79.2868	24.1356
									79.6039	24.1793
									79.9211	24.2228
									80.2382	24.2661
									80.5554	24.3093
									80.8725	24.3522
									81.1897	24.395
									81.5068	24.4375
									81.824	24.4799
									82.1411	24.5221
									82.4583	24.5642
									82.7754	24.606
									83.0926	24.6477
									83.4097	24.6892
									83.7268	24.7305
									84.044	24.7716
									84.3611	24.8126
									84.6783	24.8534
									84.9954	24.894
									85.3126	24.9345
									85.6297	24.9748
									85.9469	25.0149
									86.264	25.0548
									86.5812	25.0946
									86.8983	25.1342
									87.2155	25.1737
									87.5326	25.2129
									87.8498	25.2521
									88.1669	25.291
									88.484	25.3298
									88.8012	25.3685
									89.1184	25.407
									89.4355	25.4453
									89.7526	25.4835
									90.0698	25.5215
									90.3869	25.5594
									90.7041	25.5971
									91.0212	25.6346
									91.3384	25.672
									91.6555	25.7093
									91.9727	25.7464
									92.2898	25.7833
									92.607	25.8202
									92.9241	25.8568
									93.2413	25.8933
									93.5584	25.9297
									93.8756	25.9659
									94.1927	26.002
									94.5099	26.038
									94.827	26.0738
									95.1441	26.1094
									95.4613	26.1449
									95.7784	26.1803
									96.0956	26.2156
									96.4127	26.2507
									96.7299	26.2856
									97.047	26.3204
									97.3642	26.3551
									97.6813	26.3897
									97.9985	26.4241
									98.3156	26.4584
									98.6328	26.4926
									98.9499	26.5266
									99.2671	26.5605
									99.5842	26.5942
									99.9013	26.6279
									100.219	26.6614
									100.536	26.6948
									100.853	26.728
									101.17	26.7612
									101.487	26.7942
									101.804	26.827
									102.121	26.8598
									102.439	26.8924
									102.756	26.9249
									103.073	26.9573
									103.39	26.9896
									103.707	27.0217
									104.024	27.0537
									104.341	27.0857
									104.659	27.1174
									104.976	27.1491
									105.293	27.1806
									105.61	27.2121
									105.927	27.2434
									106.244	27.2746
									106.561	27.3057
									106.879	27.3366
									107.196	27.3675
									107.513	27.3983
									107.83	27.4289
									108.147	27.4594
									108.464	27.4898
									108.781	27.5201
									109.099	27.5503
									109.416	27.5804
									109.733	27.6104
									110.05	27.6402
									110.367	27.67
									110.684	27.6996
									111.001	27.7292
									111.319	27.7586
									111.636	27.7879
									111.953	27.8172
									112.27	27.8463
									112.587	27.8753
									112.904	27.9042
									113.222	27.933
									113.539	27.9617
									113.856	27.9904
									114.173	28.0189
									114.49	28.0473
									114.807	28.0756
									115.124	28.1038
									115.442	28.1319
									115.759	28.1599
									116.076	28.1879
									116.393	28.2157
									116.71	28.2434
									117.027	28.271
									117.344	28.2985
									117.662	28.326
									117.979	28.3533
									118.296	28.3806
									118.613	28.4077
									118.93	28.4348
									119.247	28.4617
									119.564	28.4886
									119.882	28.5154
									120.199	28.5421
									120.516	28.5687
									120.833	28.5952
									121.15	28.6216
									121.467	28.648
									121.784	28.6742
									122.102	28.7004
									122.419	28.7264
									122.736	28.7524
									123.053	28.7783
									123.37	28.8041
									123.687	28.8298
									124.005	28.8554
									124.322	28.881
									124.639	28.9064
									124.956	28.9318
									125.273	28.9571
									125.59	28.9823
									125.907	29.0074
									126.225	29.0325
									126.542	29.0574
									126.859	29.0823
									127.176	29.1071
									127.493	29.1318
									127.81	29.1564
									128.127	29.181
									128.445	29.2055
									128.762	29.2299
									129.079	29.2542
									129.396	29.2784
									129.713	29.3026
									130.03	29.3266
									130.347	29.3506
									130.665	29.3746
									130.982	29.3984
									131.299	29.4222
									131.616	29.4459
									131.933	29.4695
									132.25	29.493
									132.568	29.5165
									132.885	29.5399
									133.202	29.5632
									133.519	29.5864
									133.836	29.6096
									134.153	29.6327
									134.47	29.6557
									134.788	29.6787
									135.105	29.7015
									135.422	29.7243
									135.739	29.7471
									136.056	29.7697
									136.373	29.7923
									136.69	29.8148
									137.008	29.8373
									137.325	29.8597
									137.642	29.882
									137.959	29.9042
									138.276	29.9264
									138.593	29.9485
									138.91	29.9705
									139.228	29.9925
									139.545	30.0144
									139.862	30.0362
									140.179	30.058
									140.496	30.0797
									140.813	30.1013
									141.13	30.1228
									141.448	30.1443
									141.765	30.1658
									142.082	30.1871
									142.399	30.2084
									142.716	30.2297
									143.033	30.2508
									143.351	30.2719
									143.668	30.293
									143.985	30.3139
									144.302	30.3349
									144.619	30.3557
									144.936	30.3765
									145.253	30.3972
									145.571	30.4179
									145.888	30.4385
									146.205	30.459
									146.522	30.4795
									146.839	30.4999
									147.156	30.5203
									147.473	30.5406
									147.791	30.5608
									148.108	30.581
									148.425	30.6011
									148.742	30.6212
									149.059	30.6412
									149.376	30.6611
									149.693	30.681
									150.011	30.7008
									150.328	30.7206
									150.645	30.7403
									150.962	30.7599
									151.279	30.7795
									151.596	30.7991
									151.913	30.8185
									152.231	30.838
									152.548	30.8573
									152.865	30.8766
									153.182	30.8959
									153.499	30.9151
									153.816	30.9342
									154.134	30.9533
									154.451	30.9723
									154.768	30.9913
									155.085	31.0102
									155.402	31.0291
									155.719	31.0479
									156.036	31.0667
									156.354	31.0854
									156.671	31.104
									156.988	31.1226
									157.305	31.1412
									157.622	31.1597
									157.939	31.1781
									158.256	31.1965
									158.574	31.2148
									158.891	31.2331
									159.208	31.2514
									159.525	31.2695
									159.842	31.2877
									160.159	31.3057
									160.476	31.3238
									160.794	31.3418
									161.111	31.3597
									161.428	31.3776
									161.745	31.3954
									162.062	31.4132
									162.379	31.4309
									162.696	31.4486
									163.014	31.4662
									163.331	31.4838
									163.648	31.5013
									163.965	31.5188
									164.282	31.5363
									164.599	31.5537
									164.917	31.571
									165.234	31.5883
									165.551	31.6055
									165.868	31.6227
									166.185	31.6399
									166.502	31.657
									166.819	31.6741
									167.137	31.6911
									167.454	31.708
									167.771	31.725
									168.088	31.7418
									168.405	31.7587
									168.722	31.7754
									169.039	31.7922
									169.357	31.8089
									169.674	31.8255
									169.991	31.8421
									170.308	31.8587
									170.625	31.8752
									170.942	31.8917
									171.259	31.9081
									171.577	31.9245
									171.894	31.9408
									172.211	31.9571
									172.528	31.9734
									172.845	31.9896
									173.162	32.0057
									173.479	32.0219
									173.797	32.0379
									174.114	32.054
									174.431	32.07
									174.748	32.0859
									175.065	32.1018
									175.382	32.1177
									175.7	32.1335
									176.017	32.1493
									176.334	32.1651
									176.651	32.1808
									176.968	32.1964
									177.285	32.212
									177.602	32.2276
									177.92	32.2432
									178.237	32.2587
									178.554	32.2741
									178.871	32.2895
									179.188	32.3049
									179.505	32.3203
									179.822	32.3356
									180.14	32.3508
									180.457	32.3661
									180.774	32.3812
									181.091	32.3964
									181.408	32.4115
									181.725	32.4265
									182.042	32.4416
									182.36	32.4566
									182.677	32.4715
									182.994	32.4864
									183.311	32.5013
									183.628	32.5161
									183.945	32.5309
									184.262	32.5457
									184.58	32.5604
									184.897	32.5751
									185.214	32.5898
									185.531	32.6044
									185.848	32.6189
									186.165	32.6335
									186.483	32.648
									186.8	32.6624
									187.117	32.6769
									187.434	32.6913
									187.751	32.7056
									188.068	32.7199
									188.385	32.7342
									188.703	32.7485
									189.02	32.7627
									189.337	32.7769
									189.654	32.791
									189.971	32.8051
									190.288	32.8192
									190.605	32.8332
									190.923	32.8473
									191.24	32.8612
									191.557	32.8751
									191.874	32.8891
									192.191	32.9029
									192.508	32.9168
									192.825	32.9306
									193.143	32.9443
									193.46	32.9581
									193.777	32.9718
									194.094	32.9854
									194.411	32.999
									194.728	33.0127
									195.046	33.0262
									195.363	33.0397
									195.68	33.0532
									195.997	33.0667
									196.314	33.0802
									196.631	33.0936
									196.948	33.1069
									197.266	33.1202
									197.583	33.1336
									197.9	33.1468
									198.217	33.1601
									198.534	33.1733
									198.851	33.1865
									199.168	33.1996
									199.486	33.2127
									199.803	33.2258
									200.12	33.2389
									200.437	33.2519
									200.754	33.2649
									201.071	33.2778
									201.388	33.2908
									201.706	33.3036
									202.023	33.3165
									202.34	33.3294
									202.657	33.3422
									202.974	33.3549
									203.291	33.3677
									203.608	33.3804
									203.926	33.3931
									204.243	33.4057
									204.56	33.4184
									204.877	33.431
									205.194	33.4435
									205.511	33.4561
									205.828	33.4686
									206.146	33.4811
									206.463	33.4935
									206.78	33.5059
									207.097	33.5183
									207.414	33.5307
									207.731	33.543
									208.049	33.5553
									208.366	33.5676
									208.683	33.5799
									209	33.5921
									209.317	33.6043
									209.634	33.6165
									209.951	33.6286
									210.269	33.6407
									210.586	33.6528
									210.903	33.6648
									211.22	33.6769
									211.537	33.6889
									211.854	33.7008
									212.171	33.7128
									212.489	33.7247
									212.806	33.7366
									213.123	33.7484
									213.44	33.7603
									213.757	33.7721
									214.074	33.7839
									214.391	33.7956
									214.709	33.8074
									215.026	33.8191
									215.343	33.8307
									215.66	33.8424
									215.977	33.854
									216.294	33.8656
									216.612	33.8772
									216.929	33.8887
									217.246	33.9002
									217.563	33.9117
									217.88	33.9232
									218.197	33.9346
									218.514	33.9461
									218.832	33.9575
									219.149	33.9688
									219.466	33.9802
									219.783	33.9915
									220.1	34.0028
									220.417	34.014
									220.734	34.0253
									221.052	34.0365
									221.369	34.0477
									221.686	34.0589
									222.003	34.07
									222.32	34.0811
									222.637	34.0922
									222.954	34.1033
									223.272	34.1143
									223.589	34.1253
									223.906	34.1363
									224.223	34.1473
									224.54	34.1583
									224.857	34.1692
									225.174	34.1801
									225.492	34.191
									225.809	34.2018
									226.126	34.2126
									226.443	34.2234
									226.76	34.2342
									227.077	34.245
									227.394	34.2557
									227.712	34.2664
									228.029	34.2771
									228.346	34.2878
									228.663	34.2984
									228.98	34.3091
									229.297	34.3197
									229.615	34.3302
									229.932	34.3408
									230.249	34.3513
									230.566	34.3618
									230.883	34.3723
									231.2	34.3828
									231.517	34.3932
									231.835	34.4036
									232.152	34.414
									232.469	34.4244
									232.786	34.4347
									233.103	34.4451
									233.42	34.4554
									233.737	34.4657
									234.055	34.4759
									234.372	34.4862
									234.689	34.4964
									235.006	34.5066
									235.323	34.5168
									235.64	34.5269
									235.957	34.5371
									236.275	34.5472
									236.592	34.5573
									236.909	34.5673
									237.226	34.5774
									237.543	34.5874
									237.86	34.5974
									238.178	34.6074
									238.495	34.6174
									238.812	34.6273
									239.129	34.6373
									239.446	34.6472
									239.763	34.657
									240.08	34.6669
									240.398	34.6767
									240.715	34.6866
									241.032	34.6964
									241.349	34.7062
									241.666	34.7159
									241.983	34.7257
									242.3	34.7354
									242.618	34.7451
									242.935	34.7548
									243.252	34.7644
									243.569	34.7741
									243.886	34.7837
									244.203	34.7933
									244.52	34.8029
									244.838	34.8124
									245.155	34.822
									245.472	34.8315
									245.789	34.841
									246.106	34.8505
									246.423	34.86
									246.74	34.8694
									247.058	34.8788
									247.375	34.8882
									247.692	34.8976
									248.009	34.907
									248.326	34.9164
									248.643	34.9257
									248.961	34.935
									249.278	34.9443
									249.595	34.9536
									249.912	34.9628
									250.229	34.9721
									250.546	34.9813
									250.863	34.9905
									251.181	34.9997
									251.498	35.0089
									251.815	35.018
									252.132	35.0271
									252.449	35.0362
									252.766	35.0453
									253.083	35.0544
									253.401	35.0635
									253.718	35.0725
									254.035	35.0815
									254.352	35.0905
									254.669	35.0995
									254.986	35.1085
									255.303	35.1174
									255.621	35.1264
									255.938	35.1353
									256.255	35.1442
									256.572	35.1531
									256.889	35.1619
									257.206	35.1708
									257.523	35.1796
									257.841	35.1884
									258.158	35.1972
									258.475	35.206
									258.792	35.2147
									259.109	35.2235
									259.426	35.2322
									259.744	35.2409
									260.061	35.2496
									260.378	35.2583
									260.695	35.2669
									261.012	35.2756
									261.329	35.2842
									261.646	35.2928
									261.964	35.3014
									262.281	35.31
									262.598	35.3185
									262.915	35.327
									263.232	35.3356
									263.549	35.3441
									263.866	35.3526
									264.184	35.361
									264.501	35.3695
									264.818	35.3779
									265.135	35.3864
									265.452	35.3948
									265.769	35.4032
									266.086	35.4115
									266.404	35.4199
									266.721	35.4283
									267.038	35.4366
									267.355	35.4449
									267.672	35.4532
									267.989	35.4615
									268.306	35.4697
									268.624	35.478
									268.941	35.4862
									269.258	35.4945
									269.575	35.5027
									269.892	35.5108
									270.209	35.519
									270.527	35.5272
									270.844	35.5353
									271.161	35.5434
									271.478	35.5516
									271.795	35.5596
									272.112	35.5677
									272.429	35.5758
									272.747	35.5838
									273.064	35.5919
									273.381	35.5999
									273.698	35.6079
									274.015	35.6159
									274.332	35.6239
									274.649	35.6318
									274.967	35.6398
									275.284	35.6477
									275.601	35.6556
									275.918	35.6635
									276.235	35.6714
									276.552	35.6793
									276.869	35.6872
									277.187	35.695
									277.504	35.7028
									277.821	35.7107
									278.138	35.7184
									278.455	35.7262
									278.772	35.734
									279.089	35.7418
									279.407	35.7495
									279.724	35.7572
									280.041	35.7649
									280.358	35.7726
									280.675	35.7803
									280.992	35.788
									281.31	35.7957
									281.627	35.8033
									281.944	35.8109
									282.261	35.8186
									282.578	35.8262
									282.895	35.8338
									283.212	35.8413
									283.53	35.8489
									283.847	35.8564
									284.164	35.864
									284.481	35.8715
									284.798	35.879
									285.115	35.8865
									285.432	35.894
									285.75	35.9014
									286.067	35.9089
									286.384	35.9163
									286.701	35.9237
									287.018	35.9312
									287.335	35.9386
									287.652	35.946
									287.97	35.9533
									288.287	35.9607
									288.604	35.968
									288.921	35.9754
									289.238	35.9827
									289.555	35.99
									289.872	35.9973
									290.19	36.0046
									290.507	36.0118
									290.824	36.0191
									291.141	36.0263
									291.458	36.0336
									291.775	36.0408
									292.093	36.048
									292.41	36.0552
									292.727	36.0624
									293.044	36.0695
									293.361	36.0767
									293.678	36.0838
									293.995	36.0909
									294.313	36.0981
									294.63	36.1052
									294.947	36.1123
									295.264	36.1193
									295.581	36.1264
									295.898	36.1334
									296.215	36.1405
									296.533	36.1475
									296.85	36.1545
									297.167	36.1615
									297.484	36.1685
									297.801	36.1755
									298.118	36.1825
									298.435	36.1894
									298.753	36.1964
									299.07	36.2033
									299.387	36.2102
									299.704	36.2171
									300.021	36.224
									300.338	36.2309
									300.656	36.2378
									300.973	36.2446
									301.29	36.2515
									301.607	36.2583
									301.924	36.2651
									302.241	36.2719
									302.558	36.2788
									302.876	36.2855
									303.193	36.2923
									303.51	36.2991
									303.827	36.3058
									304.144	36.3126
									304.461	36.3193
									304.778	36.326
									305.096	36.3327
									305.413	36.3394
									305.73	36.3461
									306.047	36.3528
									306.364	36.3595
									306.681	36.3661
									306.998	36.3727
									307.316	36.3794
									307.633	36.386
									307.95	36.3926
									308.267	36.3992
									308.584	36.4058
									308.901	36.4123
									309.218	36.4189
									309.536	36.4254
									309.853	36.432
									310.17	36.4385
									310.487	36.445
									310.804	36.4515
									311.121	36.458
									311.438	36.4645
									311.756	36.471
									312.073	36.4774
									312.39	36.4839
									312.707	36.4903
									313.024	36.4968
									313.341	36.5032
									313.659	36.5096
									313.976	36.516
									314.293	36.5224
									314.61	36.5288
									314.927	36.5351
									315.244	36.5415
									315.561	36.5478
									315.879	36.5541
									316.196	36.5605
									316.513	36.5668
									316.83	36.5731

## Sheet: Fig 1d
Conc.	RUs	Conc.	RUs	Conc.	Fit		Conc.	RUs	Conc.	RUs	Conc.	Fit		Conc.	Rus	Conc.	Rus
WT_1	WT_1	WT_2	WT_2	WT Fit	WT Fit		Neo_1	Neo_1	Neo_2	Neo_2	Neo Fit	Neo Fit		gp100T2M	gp100T2M	gp100 Fit	gp100 Fit
208.24	462.178	208.24	434.569	0	0		316.83	429.376	316.83	420.205	0	0		206.31	435.405	0	0
103.8	464.781	103.8	438.898	0.31715	70.4372		160.78	443.278	160.78	434.713	0.31715	65.7189		101.39	445.544	0.31715	127.869
53.29	457.398	53.29	434.117	0.63429	121.886		81.1	443.595	81.1	435.691	0.63429	114.393		51.23	449.959	0.63429	199.074
27.22	436.902	27.22	416.46	0.95144	161.114		40.69	433.161	40.69	426.189	0.95144	151.892		25.76	442.204	0.95144	244.448
13.84	404.118	13.84	386.592	1.26859	192.012		20.97	410.397	20.97	404.291	1.26859	181.669		12.93	425.003	1.26859	275.89
6.86	357.177	6.86	342.456	1.58574	216.979		10.69	375.673	10.69	370.536	1.58574	205.885		6.49	396.439	1.58574	298.962
3.34	295.501	3.34	283.212	1.90288	237.573		5.34	327.212	5.34	323.167	1.90288	225.966		0	0	1.90288	316.613
1.59	222.863	1.59	212.295	2.22003	254.851		2.74	265.4	2.74	262.459	2.22003	242.887				2.22003	330.554
0.67	151.812	0.67	142.688	2.53718	269.553		1.38	196.302	1.38	194.443	2.53718	257.341				2.53718	341.843
				2.85432	282.217		0	0	0	0	2.85432	269.829				2.85432	351.17
				3.17147	293.237						3.17147	280.727				3.17147	359.007
				3.48862	302.916						3.48862	290.322				3.48862	365.684
				3.80577	311.483						3.80577	298.832				3.80577	371.441
				4.12291	319.12						4.12291	306.434				4.12291	376.456
				4.44006	325.97						4.44006	313.263				4.44006	380.863
				4.75721	332.149						4.75721	319.434				4.75721	384.767
				5.07435	337.752						5.07435	325.036				5.07435	388.249
				5.3915	342.854						5.3915	330.144				5.3915	391.374
				5.70865	347.521						5.70865	334.822				5.70865	394.195
				6.0258	351.806						6.0258	339.121				6.0258	396.753
				6.34294	355.753						6.34294	343.086				6.34294	399.084
				6.66009	359.402						6.66009	346.754				6.66009	401.217
				6.97724	362.784						6.97724	350.157				6.97724	403.176
				7.29438	365.929						7.29438	353.323				7.29438	404.981
				7.61153	368.859						7.61153	356.276				7.61153	406.65
				7.92868	371.597						7.92868	359.037				7.92868	408.198
				8.24583	374.161						8.24583	361.623				8.24583	409.637
				8.56297	376.567						8.56297	364.051				8.56297	410.979
				8.88012	378.828						8.88012	366.336				8.88012	412.233
				9.19727	380.958						9.19727	368.488				9.19727	413.407
				9.51441	382.968						9.51441	370.521				9.51441	414.509
				9.83156	384.868						9.83156	372.442				9.83156	415.545
				10.1487	386.666						10.1487	374.262				10.1487	416.521
				10.4659	388.37						10.4659	375.987				10.4659	417.442
				10.783	389.988						10.783	377.626				10.783	418.313
				11.1001	391.526						11.1001	379.184				11.1001	419.137
				11.4173	392.99						11.4173	380.667				11.4173	419.919
				11.7344	394.384						11.7344	382.081				11.7344	420.661
				12.0516	395.715						12.0516	383.43				12.0516	421.366
				12.3687	396.985						12.3687	384.719				12.3687	422.037
				12.6859	398.2						12.6859	385.952				12.6859	422.677
				13.003	399.362						13.003	387.132				13.003	423.287
				13.3202	400.475						13.3202	388.262				13.3202	423.87
				13.6373	401.542						13.6373	389.346				13.6373	424.428
				13.9545	402.566						13.9545	390.386				13.9545	424.961
				14.2716	403.55						14.2716	391.385				14.2716	425.472
				14.5888	404.495						14.5888	392.346				14.5888	425.962
				14.9059	405.404						14.9059	393.27				14.9059	426.432
				15.2231	406.279						15.2231	394.16				15.2231	426.883
				15.5402	407.122						15.5402	395.017				15.5402	427.317
				15.8574	407.934						15.8574	395.843				15.8574	427.734
				16.1745	408.718						16.1745	396.641				16.1745	428.136
				16.4916	409.474						16.4916	397.41				16.4916	428.523
				16.8088	410.205						16.8088	398.154				16.8088	428.896
				17.1259	410.91						17.1259	398.872				17.1259	429.256
				17.4431	411.593						17.4431	399.567				17.4431	429.603
				17.7602	412.253						17.7602	400.24				17.7602	429.939
				18.0774	412.892						18.0774	400.891				18.0774	430.263
				18.3945	413.511						18.3945	401.521				18.3945	430.577
				18.7117	414.111						18.7117	402.132				18.7117	430.88
				19.0288	414.692						19.0288	402.724				19.0288	431.173
				19.346	415.256						19.346	403.299				19.346	431.458
				19.6631	415.804						19.6631	403.857				19.6631	431.733
				19.9803	416.335						19.9803	404.398				19.9803	432.001
				20.2974	416.851						20.2974	404.924				20.2974	432.26
				20.6146	417.352						20.6146	405.435				20.6146	432.511
				20.9317	417.839						20.9317	405.932				20.9317	432.755
				21.2489	418.313						21.2489	406.415				21.2489	432.992
				21.566	418.774						21.566	406.885				21.566	433.223
				21.8832	419.222						21.8832	407.342				21.8832	433.446
				22.2003	419.659						22.2003	407.788				22.2003	433.664
				22.5175	420.084						22.5175	408.221				22.5175	433.876
				22.8346	420.498						22.8346	408.644				22.8346	434.082
				23.1517	420.902						23.1517	409.056				23.1517	434.283
				23.4689	421.295						23.4689	409.457				23.4689	434.478
				23.786	421.679						23.786	409.849				23.786	434.669
				24.1032	422.053						24.1032	410.231				24.1032	434.854
				24.4203	422.418						24.4203	410.603				24.4203	435.035
				24.7375	422.774						24.7375	410.967				24.7375	435.211
				25.0546	423.122						25.0546	411.323				25.0546	435.383
				25.3718	423.462						25.3718	411.669				25.3718	435.551
				25.6889	423.794						25.6889	412.008				25.6889	435.715
				26.0061	424.118						26.0061	412.34				26.0061	435.875
				26.3232	424.435						26.3232	412.663				26.3232	436.031
				26.6404	424.745						26.6404	412.98				26.6404	436.184
				26.9575	425.048						26.9575	413.289				26.9575	436.333
				27.2747	425.345						27.2747	413.592				27.2747	436.479
				27.5918	425.635						27.5918	413.888				27.5918	436.621
				27.909	425.919						27.909	414.178				27.909	436.761
				28.2261	426.196						28.2261	414.462				28.2261	436.897
				28.5432	426.468						28.5432	414.74				28.5432	437.03
				28.8604	426.735						28.8604	415.012				28.8604	437.161
				29.1775	426.996						29.1775	415.279				29.1775	437.288
				29.4947	427.251						29.4947	415.54				29.4947	437.414
				29.8118	427.502						29.8118	415.796				29.8118	437.536
				30.129	427.747						30.129	416.047				30.129	437.656
				30.4461	427.988						30.4461	416.293				30.4461	437.773
				30.7633	428.223						30.7633	416.534				30.7633	437.889
				31.0804	428.455						31.0804	416.77				31.0804	438.002
				31.3976	428.682						31.3976	417.002				31.3976	438.112
				31.7147	428.904						31.7147	417.23				31.7147	438.221
				32.0319	429.123						32.0319	417.453				32.0319	438.327
				32.349	429.337						32.349	417.672				32.349	438.431
				32.6662	429.547						32.6662	417.887				32.6662	438.534
				32.9833	429.754						32.9833	418.099				32.9833	438.634
				33.3004	429.957						33.3004	418.306				33.3004	438.733
				33.6176	430.156						33.6176	418.51				33.6176	438.83
				33.9347	430.352						33.9347	418.71				33.9347	438.925
				34.2519	430.544						34.2519	418.906				34.2519	439.018
				34.569	430.732						34.569	419.099				34.569	439.11
				34.8862	430.918						34.8862	419.289				34.8862	439.2
				35.2033	431.1						35.2033	419.476				35.2033	439.288
				35.5205	431.28						35.5205	419.659				35.5205	439.375
				35.8376	431.456						35.8376	419.839				35.8376	439.46
				36.1548	431.629						36.1548	420.017				36.1548	439.544
				36.4719	431.8						36.4719	420.191				36.4719	439.627
				36.7891	431.967						36.7891	420.362				36.7891	439.708
				37.1062	432.132						37.1062	420.531				37.1062	439.787
				37.4234	432.294						37.4234	420.697				37.4234	439.866
				37.7405	432.454						37.7405	420.86				37.7405	439.943
				38.0577	432.611						38.0577	421.021				38.0577	440.019
				38.3748	432.765						38.3748	421.179				38.3748	440.093
				38.6919	432.917						38.6919	421.335				38.6919	440.167
				39.0091	433.067						39.0091	421.488				39.0091	440.239
				39.3263	433.215						39.3263	421.639				39.3263	440.31
				39.6434	433.36						39.6434	421.787				39.6434	440.38
				39.9605	433.503						39.9605	421.934				39.9605	440.449
				40.2777	433.643						40.2777	422.078				40.2777	440.517
				40.5948	433.782						40.5948	422.22				40.5948	440.583
				40.912	433.919						40.912	422.36				40.912	440.649
				41.2291	434.053						41.2291	422.497				41.2291	440.714
				41.5463	434.186						41.5463	422.633				41.5463	440.778
				41.8634	434.317						41.8634	422.767				41.8634	440.841
				42.1806	434.446						42.1806	422.899				42.1806	440.903
				42.4977	434.572						42.4977	423.029				42.4977	440.964
				42.8149	434.698						42.8149	423.157				42.8149	441.024
				43.132	434.821						43.132	423.283				43.132	441.083
				43.4492	434.943						43.4492	423.408				43.4492	441.142
				43.7663	435.063						43.7663	423.531				43.7663	441.199
				44.0834	435.181						44.0834	423.652				44.0834	441.256
				44.4006	435.298						44.4006	423.771				44.4006	441.312
				44.7178	435.413						44.7178	423.889				44.7178	441.367
				45.0349	435.526						45.0349	424.005				45.0349	441.422
				45.352	435.638						45.352	424.12				45.352	441.475
				45.6692	435.749						45.6692	424.233				45.6692	441.528
				45.9863	435.858						45.9863	424.345				45.9863	441.58
				46.3035	435.965						46.3035	424.455				46.3035	441.632
				46.6206	436.071						46.6206	424.564				46.6206	441.683
				46.9378	436.176						46.9378	424.671				46.9378	441.733
				47.2549	436.28						47.2549	424.777				47.2549	441.782
				47.5721	436.382						47.5721	424.882				47.5721	441.831
				47.8892	436.483						47.8892	424.985				47.8892	441.88
				48.2064	436.582						48.2064	425.087				48.2064	441.927
				48.5235	436.68						48.5235	425.187				48.5235	441.974
				48.8407	436.777						48.8407	425.287				48.8407	442.021
				49.1578	436.873						49.1578	425.385				49.1578	442.066
				49.4749	436.968						49.4749	425.482				49.4749	442.112
				49.7921	437.061						49.7921	425.577				49.7921	442.156
				50.1093	437.154						50.1093	425.672				50.1093	442.2
				50.4264	437.245						50.4264	425.765				50.4264	442.244
				50.7435	437.335						50.7435	425.858				50.7435	442.287
				51.0607	437.424						51.0607	425.949				51.0607	442.329
				51.3778	437.512						51.3778	426.039				51.3778	442.371
				51.695	437.599						51.695	426.128				51.695	442.413
				52.0121	437.685						52.0121	426.216				52.0121	442.454
				52.3293	437.769						52.3293	426.303				52.3293	442.494
				52.6464	437.853						52.6464	426.389				52.6464	442.534
				52.9636	437.936						52.9636	426.474				52.9636	442.574
				53.2807	438.018						53.2807	426.558				53.2807	442.613
				53.5979	438.099						53.5979	426.641				53.5979	442.651
				53.915	438.179						53.915	426.723				53.915	442.69
				54.2322	438.258						54.2322	426.804				54.2322	442.727
				54.5493	438.337						54.5493	426.884				54.5493	442.765
				54.8665	438.414						54.8665	426.964				54.8665	442.801
				55.1836	438.491						55.1836	427.042				55.1836	442.838
				55.5007	438.566						55.5007	427.12				55.5007	442.874
				55.8179	438.641						55.8179	427.196				55.8179	442.91
				56.135	438.715						56.135	427.272				56.135	442.945
				56.4522	438.788						56.4522	427.347				56.4522	442.98
				56.7693	438.861						56.7693	427.421				56.7693	443.014
				57.0865	438.933						57.0865	427.495				57.0865	443.048
				57.4036	439.003						57.4036	427.567				57.4036	443.082
				57.7208	439.074						57.7208	427.639				57.7208	443.115
				58.0379	439.143						58.0379	427.71				58.0379	443.148
				58.3551	439.212						58.3551	427.781				58.3551	443.181
				58.6722	439.28						58.6722	427.85				58.6722	443.213
				58.9894	439.347						58.9894	427.919				58.9894	443.245
				59.3065	439.413						59.3065	427.988				59.3065	443.277
				59.6237	439.479						59.6237	428.055				59.6237	443.308
				59.9408	439.544						59.9408	428.122				59.9408	443.339
				60.258	439.609						60.258	428.188				60.258	443.37
				60.5751	439.673						60.5751	428.253				60.5751	443.4
				60.8922	439.736						60.8922	428.318				60.8922	443.43
				61.2094	439.798						61.2094	428.382				61.2094	443.459
				61.5266	439.86						61.5266	428.446				61.5266	443.489
				61.8437	439.922						61.8437	428.509				61.8437	443.518
				62.1608	439.982						62.1608	428.571				62.1608	443.547
				62.478	440.042						62.478	428.632				62.478	443.575
				62.7951	440.102						62.7951	428.693				62.7951	443.603
				63.1123	440.161						63.1123	428.754				63.1123	443.631
				63.4294	440.219						63.4294	428.814				63.4294	443.659
				63.7466	440.277						63.7466	428.873				63.7466	443.686
				64.0637	440.334						64.0637	428.932				64.0637	443.714
				64.3809	440.391						64.3809	428.99				64.3809	443.74
				64.698	440.447						64.698	429.047				64.698	443.767
				65.0152	440.503						65.0152	429.104				65.0152	443.793
				65.3323	440.558						65.3323	429.161				65.3323	443.82
				65.6495	440.612						65.6495	429.217				65.6495	443.845
				65.9666	440.666						65.9666	429.272				65.9666	443.871
				66.2837	440.72						66.2837	429.327				66.2837	443.896
				66.6009	440.773						66.6009	429.381				66.6009	443.921
				66.918	440.825						66.918	429.435				66.918	443.946
				67.2352	440.877						67.2352	429.489				67.2352	443.971
				67.5523	440.929						67.5523	429.541				67.5523	443.995
				67.8695	440.98						67.8695	429.594				67.8695	444.02
				68.1866	441.031						68.1866	429.646				68.1866	444.044
				68.5038	441.081						68.5038	429.697				68.5038	444.067
				68.8209	441.131						68.8209	429.748				68.8209	444.091
				69.1381	441.18						69.1381	429.799				69.1381	444.114
				69.4552	441.229						69.4552	429.849				69.4552	444.137
				69.7724	441.277						69.7724	429.899				69.7724	444.16
				70.0895	441.325						70.0895	429.948				70.0895	444.183
				70.4067	441.373						70.4067	429.997				70.4067	444.205
				70.7238	441.42						70.7238	430.045				70.7238	444.228
				71.041	441.467						71.041	430.093				71.041	444.25
				71.3581	441.513						71.3581	430.141				71.3581	444.272
				71.6753	441.559						71.6753	430.188				71.6753	444.293
				71.9924	441.605						71.9924	430.234				71.9924	444.315
				72.3096	441.65						72.3096	430.281				72.3096	444.336
				72.6267	441.695						72.6267	430.327				72.6267	444.357
				72.9438	441.739						72.9438	430.372				72.9438	444.378
				73.261	441.783						73.261	430.417				73.261	444.399
				73.5781	441.827						73.5781	430.462				73.5781	444.42
				73.8953	441.87						73.8953	430.506				73.8953	444.44
				74.2124	441.913						74.2124	430.55				74.2124	444.461
				74.5296	441.956						74.5296	430.594				74.5296	444.481
				74.8467	441.998						74.8467	430.637				74.8467	444.501
				75.1639	442.04						75.1639	430.68				75.1639	444.52
				75.481	442.081						75.481	430.723				75.481	444.54
				75.7982	442.122						75.7982	430.765				75.7982	444.559
				76.1153	442.163						76.1153	430.807				76.1153	444.579
				76.4325	442.204						76.4325	430.849				76.4325	444.598
				76.7496	442.244						76.7496	430.89				76.7496	444.617
				77.0668	442.284						77.0668	430.931				77.0668	444.636
				77.3839	442.323						77.3839	430.971				77.3839	444.654
				77.701	442.363						77.701	431.012				77.701	444.673
				78.0182	442.402						78.0182	431.051				78.0182	444.691
				78.3354	442.44						78.3354	431.091				78.3354	444.709
				78.6525	442.478						78.6525	431.13				78.6525	444.727
				78.9696	442.516						78.9696	431.169				78.9696	444.745
				79.2868	442.554						79.2868	431.208				79.2868	444.763
				79.6039	442.592						79.6039	431.246				79.6039	444.781
				79.9211	442.629						79.9211	431.284				79.9211	444.798
				80.2382	442.666						80.2382	431.322				80.2382	444.816
				80.5554	442.702						80.5554	431.36				80.5554	444.833
				80.8725	442.738						80.8725	431.397				80.8725	444.85
				81.1897	442.774						81.1897	431.434				81.1897	444.867
				81.5068	442.81						81.5068	431.47				81.5068	444.884
				81.824	442.845						81.824	431.507				81.824	444.9
				82.1411	442.881						82.1411	431.543				82.1411	444.917
				82.4583	442.916						82.4583	431.579				82.4583	444.933
				82.7754	442.95						82.7754	431.614				82.7754	444.95
				83.0926	442.985						83.0926	431.65				83.0926	444.966
				83.4097	443.019						83.4097	431.685				83.4097	444.982
				83.7268	443.053						83.7268	431.719				83.7268	444.998
				84.044	443.086						84.044	431.754				84.044	445.014
				84.3611	443.12						84.3611	431.788				84.3611	445.029
				84.6783	443.153						84.6783	431.822				84.6783	445.045
				84.9954	443.186						84.9954	431.856				84.9954	445.061
				85.3126	443.218						85.3126	431.889				85.3126	445.076
				85.6297	443.251						85.6297	431.923				85.6297	445.091
				85.9469	443.283						85.9469	431.956				85.9469	445.106
				86.264	443.315						86.264	431.988				86.264	445.121
				86.5812	443.347						86.5812	432.021				86.5812	445.136
				86.8983	443.378						86.8983	432.053				86.8983	445.151
				87.2155	443.409						87.2155	432.085				87.2155	445.166
				87.5326	443.44						87.5326	432.117				87.5326	445.18
				87.8498	443.471						87.8498	432.149				87.8498	445.195
				88.1669	443.502						88.1669	432.18				88.1669	445.209
				88.484	443.532						88.484	432.211				88.484	445.224
				88.8012	443.562						88.8012	432.242				88.8012	445.238
				89.1184	443.592						89.1184	432.273				89.1184	445.252
				89.4355	443.622						89.4355	432.304				89.4355	445.266
				89.7526	443.652						89.7526	432.334				89.7526	445.28
				90.0698	443.681						90.0698	432.364				90.0698	445.294
				90.3869	443.71						90.3869	432.394				90.3869	445.307
				90.7041	443.739						90.7041	432.424				90.7041	445.321
				91.0212	443.768						91.0212	432.453				91.0212	445.334
				91.3384	443.797						91.3384	432.482				91.3384	445.348
				91.6555	443.825						91.6555	432.512				91.6555	445.361
				91.9727	443.853						91.9727	432.541				91.9727	445.374
				92.2898	443.881						92.2898	432.569				92.2898	445.388
				92.607	443.909						92.607	432.598				92.607	445.401
				92.9241	443.936						92.9241	432.626				92.9241	445.414
				93.2413	443.964						93.2413	432.654				93.2413	445.427
				93.5584	443.991						93.5584	432.682				93.5584	445.439
				93.8756	444.018						93.8756	432.71				93.8756	445.452
				94.1927	444.045						94.1927	432.737				94.1927	445.465
				94.5099	444.072						94.5099	432.765				94.5099	445.477
				94.827	444.098						94.827	432.792				94.827	445.49
				95.1441	444.125						95.1441	432.819				95.1441	445.502
				95.4613	444.151						95.4613	432.846				95.4613	445.514
				95.7784	444.177						95.7784	432.873				95.7784	445.527
				96.0956	444.203						96.0956	432.899				96.0956	445.539
				96.4127	444.228						96.4127	432.926				96.4127	445.551
				96.7299	444.254						96.7299	432.952				96.7299	445.563
				97.047	444.279						97.047	432.978				97.047	445.575
				97.3642	444.304						97.3642	433.004				97.3642	445.586
				97.6813	444.329						97.6813	433.029				97.6813	445.598
				97.9985	444.354						97.9985	433.055				97.9985	445.61
				98.3156	444.379						98.3156	433.08				98.3156	445.621
				98.6328	444.404						98.6328	433.105				98.6328	445.633
				98.9499	444.428						98.9499	433.13				98.9499	445.644
				99.2671	444.452						99.2671	433.155				99.2671	445.656
				99.5842	444.476						99.5842	433.18				99.5842	445.667
				99.9013	444.5						99.9013	433.205				99.9013	445.678
				100.219	444.524						100.219	433.229				100.219	445.69
				100.536	444.548						100.536	433.253				100.536	445.701
				100.853	444.571						100.853	433.277				100.853	445.712
				101.17	444.594						101.17	433.301				101.17	445.723
				101.487	444.618						101.487	433.325				101.487	445.733
				101.804	444.641						101.804	433.349				101.804	445.744
				102.121	444.664						102.121	433.372				102.121	445.755
				102.439	444.686						102.439	433.396				102.439	445.766
				102.756	444.709						102.756	433.419				102.756	445.776
				103.073	444.732						103.073	433.442				103.073	445.787
				103.39	444.754						103.39	433.465				103.39	445.797
				103.707	444.776						103.707	433.488				103.707	445.808
				104.024	444.798						104.024	433.511				104.024	445.818
				104.341	444.82						104.341	433.533				104.341	445.829
				104.659	444.842						104.659	433.555				104.659	445.839
				104.976	444.864						104.976	433.578				104.976	445.849
				105.293	444.885						105.293	433.6				105.293	445.859
				105.61	444.907						105.61	433.622				105.61	445.869
				105.927	444.928						105.927	433.644				105.927	445.879
				106.244	444.949						106.244	433.666				106.244	445.889
				106.561	444.971						106.561	433.687				106.561	445.899
				106.879	444.992						106.879	433.709				106.879	445.909
				107.196	445.012						107.196	433.73				107.196	445.919
				107.513	445.033						107.513	433.751				107.513	445.928
				107.83	445.054						107.83	433.773				107.83	445.938
				108.147	445.074						108.147	433.794				108.147	445.947
				108.464	445.094						108.464	433.814				108.464	445.957
				108.781	445.115						108.781	433.835				108.781	445.967
				109.099	445.135						109.099	433.856				109.099	445.976
				109.416	445.155						109.416	433.876				109.416	445.985
				109.733	445.175						109.733	433.897				109.733	445.995
				110.05	445.195						110.05	433.917				110.05	446.004
				110.367	445.214						110.367	433.937				110.367	446.013
				110.684	445.234						110.684	433.957				110.684	446.022
				111.001	445.253						111.001	433.977				111.001	446.031
				111.319	445.273						111.319	433.997				111.319	446.04
				111.636	445.292						111.636	434.017				111.636	446.049
				111.953	445.311						111.953	434.037				111.953	446.058
				112.27	445.33						112.27	434.056				112.27	446.067
				112.587	445.349						112.587	434.076				112.587	446.076
				112.904	445.368						112.904	434.095				112.904	446.085
				113.222	445.386						113.222	434.114				113.222	446.094
				113.539	445.405						113.539	434.133				113.539	446.102
				113.856	445.423						113.856	434.152				113.856	446.111
				114.173	445.442						114.173	434.171				114.173	446.12
				114.49	445.46						114.49	434.19				114.49	446.128
				114.807	445.478						114.807	434.208				114.807	446.137
				115.124	445.497						115.124	434.227				115.124	446.145
				115.442	445.514						115.442	434.246				115.442	446.154
				115.759	445.532						115.759	434.264				115.759	446.162
				116.076	445.55						116.076	434.282				116.076	446.17
				116.393	445.568						116.393	434.3				116.393	446.179
				116.71	445.586						116.71	434.318				116.71	446.187
				117.027	445.603						117.027	434.336				117.027	446.195
				117.344	445.621						117.344	434.354				117.344	446.203
				117.662	445.638						117.662	434.372				117.662	446.211
				117.979	445.655						117.979	434.39				117.979	446.22
				118.296	445.672						118.296	434.407				118.296	446.228
				118.613	445.689						118.613	434.425				118.613	446.236
				118.93	445.706						118.93	434.442				118.93	446.243
				119.247	445.723						119.247	434.46				119.247	446.251
				119.564	445.74						119.564	434.477				119.564	446.259
				119.882	445.757						119.882	434.494				119.882	446.267
				120.199	445.773						120.199	434.511				120.199	446.275
				120.516	445.79						120.516	434.528				120.516	446.283
				120.833	445.806						120.833	434.545				120.833	446.29
				121.15	445.823						121.15	434.562				121.15	446.298
				121.467	445.839						121.467	434.579				121.467	446.306
				121.784	445.855						121.784	434.595				121.784	446.313
				122.102	445.871						122.102	434.612				122.102	446.321
				122.419	445.887						122.419	434.628				122.419	446.328
				122.736	445.903						122.736	434.645				122.736	446.336
				123.053	445.919						123.053	434.661				123.053	446.343
				123.37	445.935						123.37	434.677				123.37	446.35
				123.687	445.951						123.687	434.693				123.687	446.358
				124.005	445.966						124.005	434.709				124.005	446.365
				124.322	445.982						124.322	434.725				124.322	446.372
				124.639	445.997						124.639	434.741				124.639	446.38
				124.956	446.013						124.956	434.757				124.956	446.387
				125.273	446.028						125.273	434.773				125.273	446.394
				125.59	446.043						125.59	434.788				125.59	446.401
				125.907	446.058						125.907	434.804				125.907	446.408
				126.225	446.074						126.225	434.819				126.225	446.415
				126.542	446.089						126.542	434.835				126.542	446.422
				126.859	446.103						126.859	434.85				126.859	446.429
				127.176	446.118						127.176	434.865				127.176	446.436
				127.493	446.133						127.493	434.881				127.493	446.443
				127.81	446.148						127.81	434.896				127.81	446.45
				128.127	446.163						128.127	434.911				128.127	446.457
				128.445	446.177						128.445	434.926				128.445	446.464
				128.762	446.192						128.762	434.941				128.762	446.47
				129.079	446.206						129.079	434.955				129.079	446.477
				129.396	446.22						129.396	434.97				129.396	446.484
				129.713	446.235						129.713	434.985				129.713	446.491
				130.03	446.249						130.03	434.999				130.03	446.497
				130.347	446.263						130.347	435.014				130.347	446.504
				130.665	446.277						130.665	435.028				130.665	446.51
				130.982	446.291						130.982	435.043				130.982	446.517
				131.299	446.305						131.299	435.057				131.299	446.524
				131.616	446.319						131.616	435.071				131.616	446.53
				131.933	446.333						131.933	435.086				131.933	446.536
				132.25	446.347						132.25	435.1				132.25	446.543
				132.568	446.36						132.568	435.114				132.568	446.549
				132.885	446.374						132.885	435.128				132.885	446.556
				133.202	446.388						133.202	435.142				133.202	446.562
				133.519	446.401						133.519	435.156				133.519	446.568
				133.836	446.415						133.836	435.169				133.836	446.575
				134.153	446.428						134.153	435.183				134.153	446.581
				134.47	446.441						134.47	435.197				134.47	446.587
				134.788	446.455						134.788	435.211				134.788	446.593
				135.105	446.468						135.105	435.224				135.105	446.599
				135.422	446.481						135.422	435.238				135.422	446.606
				135.739	446.494						135.739	435.251				135.739	446.612
				136.056	446.507						136.056	435.264				136.056	446.618
				136.373	446.52						136.373	435.278				136.373	446.624
				136.69	446.533						136.69	435.291				136.69	446.63
				137.008	446.546						137.008	435.304				137.008	446.636
				137.325	446.558						137.325	435.317				137.325	446.642
				137.642	446.571						137.642	435.33				137.642	446.648
				137.959	446.584						137.959	435.343				137.959	446.654
				138.276	446.596						138.276	435.356				138.276	446.66
				138.593	446.609						138.593	435.369				138.593	446.665
				138.91	446.621						138.91	435.382				138.91	446.671
				139.228	446.634						139.228	435.395				139.228	446.677
				139.545	446.646						139.545	435.407				139.545	446.683
				139.862	446.659						139.862	435.42				139.862	446.689
				140.179	446.671						140.179	435.433				140.179	446.694
				140.496	446.683						140.496	435.445				140.496	446.7
				140.813	446.695						140.813	435.458				140.813	446.706
				141.13	446.707						141.13	435.47				141.13	446.711
				141.448	446.719						141.448	435.482				141.448	446.717
				141.765	446.731						141.765	435.495				141.765	446.723
				142.082	446.743						142.082	435.507				142.082	446.728
				142.399	446.755						142.399	435.519				142.399	446.734
				142.716	446.767						142.716	435.531				142.716	446.739
				143.033	446.779						143.033	435.543				143.033	446.745
				143.351	446.791						143.351	435.555				143.351	446.75
				143.668	446.802						143.668	435.567				143.668	446.756
				143.985	446.814						143.985	435.579				143.985	446.761
				144.302	446.825						144.302	435.591				144.302	446.766
				144.619	446.837						144.619	435.603				144.619	446.772
				144.936	446.848						144.936	435.615				144.936	446.777
				145.253	446.86						145.253	435.627				145.253	446.783
				145.571	446.871						145.571	435.638				145.571	446.788
				145.888	446.883						145.888	435.65				145.888	446.793
				146.205	446.894						146.205	435.662				146.205	446.798
				146.522	446.905						146.522	435.673				146.522	446.804
				146.839	446.916						146.839	435.685				146.839	446.809
				147.156	446.927						147.156	435.696				147.156	446.814
				147.473	446.939						147.473	435.707				147.473	446.819
				147.791	446.95						147.791	435.719				147.791	446.824
				148.108	446.961						148.108	435.73				148.108	446.83
				148.425	446.972						148.425	435.741				148.425	446.835
				148.742	446.982						148.742	435.753				148.742	446.84
				149.059	446.993						149.059	435.764				149.059	446.845
				149.376	447.004						149.376	435.775				149.376	446.85
				149.693	447.015						149.693	435.786				149.693	446.855
				150.011	447.026						150.011	435.797				150.011	446.86
				150.328	447.036						150.328	435.808				150.328	446.865
				150.645	447.047						150.645	435.819				150.645	446.87
				150.962	447.058						150.962	435.83				150.962	446.875
				151.279	447.068						151.279	435.841				151.279	446.88
				151.596	447.079						151.596	435.851				151.596	446.885
				151.913	447.089						151.913	435.862				151.913	446.889
				152.231	447.1						152.231	435.873				152.231	446.894
				152.548	447.11						152.548	435.883				152.548	446.899
				152.865	447.12						152.865	435.894				152.865	446.904
				153.182	447.131						153.182	435.905				153.182	446.909
				153.499	447.141						153.499	435.915				153.499	446.914
				153.816	447.151						153.816	435.926				153.816	446.918
				154.134	447.161						154.134	435.936				154.134	446.923
				154.451	447.171						154.451	435.946				154.451	446.928
				154.768	447.181						154.768	435.957				154.768	446.932
				155.085	447.191						155.085	435.967				155.085	446.937
				155.402	447.201						155.402	435.977				155.402	446.942
				155.719	447.211						155.719	435.988				155.719	446.946
				156.036	447.221						156.036	435.998				156.036	446.951
				156.354	447.231						156.354	436.008				156.354	446.956
				156.671	447.241						156.671	436.018				156.671	446.96
				156.988	447.251						156.988	436.028				156.988	446.965
				157.305	447.261						157.305	436.038				157.305	446.969
				157.622	447.27						157.622	436.048				157.622	446.974
				157.939	447.28						157.939	436.058				157.939	446.978
				158.256	447.29						158.256	436.068				158.256	446.983
				158.574	447.299						158.574	436.078				158.574	446.987
				158.891	447.309						158.891	436.088				158.891	446.992
				159.208	447.318						159.208	436.097				159.208	446.996
				159.525	447.328						159.525	436.107				159.525	447.001
				159.842	447.337						159.842	436.117				159.842	447.005
				160.159	447.347						160.159	436.127				160.159	447.01
				160.476	447.356						160.476	436.136				160.476	447.014
				160.794	447.365						160.794	436.146				160.794	447.018
				161.111	447.375						161.111	436.155				161.111	447.023
				161.428	447.384						161.428	436.165				161.428	447.027
				161.745	447.393						161.745	436.174				161.745	447.031
				162.062	447.403						162.062	436.184				162.062	447.036
				162.379	447.412						162.379	436.193				162.379	447.04
				162.696	447.421						162.696	436.203				162.696	447.044
				163.014	447.43						163.014	436.212				163.014	447.048
				163.331	447.439						163.331	436.221				163.331	447.053
				163.648	447.448						163.648	436.231				163.648	447.057
				163.965	447.457						163.965	436.24				163.965	447.061
				164.282	447.466						164.282	436.249				164.282	447.065
				164.599	447.475						164.599	436.258				164.599	447.069
				164.917	447.484						164.917	436.267				164.917	447.073
				165.234	447.493						165.234	436.276				165.234	447.078
				165.551	447.501						165.551	436.286				165.551	447.082
				165.868	447.51						165.868	436.295				165.868	447.086
				166.185	447.519						166.185	436.304				166.185	447.09
				166.502	447.528						166.502	436.313				166.502	447.094
				166.819	447.536						166.819	436.321				166.819	447.098
				167.137	447.545						167.137	436.33				167.137	447.102
				167.454	447.554						167.454	436.339				167.454	447.106
				167.771	447.562						167.771	436.348				167.771	447.11
				168.088	447.571						168.088	436.357				168.088	447.114
				168.405	447.579						168.405	436.366				168.405	447.118
				168.722	447.588						168.722	436.374				168.722	447.122
				169.039	447.596						169.039	436.383				169.039	447.126
				169.357	447.605						169.357	436.392				169.357	447.13
				169.674	447.613						169.674	436.4				169.674	447.134
				169.991	447.622						169.991	436.409				169.991	447.138
				170.308	447.63						170.308	436.417				170.308	447.142
				170.625	447.638						170.625	436.426				170.625	447.145
				170.942	447.647						170.942	436.435				170.942	447.149
				171.259	447.655						171.259	436.443				171.259	447.153
				171.577	447.663						171.577	436.451				171.577	447.157
				171.894	447.671						171.894	436.46				171.894	447.161
				172.211	447.679						172.211	436.468				172.211	447.165
				172.528	447.688						172.528	436.477				172.528	447.168
				172.845	447.696						172.845	436.485				172.845	447.172
				173.162	447.704						173.162	436.493				173.162	447.176
				173.479	447.712						173.479	436.501				173.479	447.18
				173.797	447.72						173.797	436.51				173.797	447.183
				174.114	447.728						174.114	436.518				174.114	447.187
				174.431	447.736						174.431	436.526				174.431	447.191
				174.748	447.744						174.748	436.534				174.748	447.194
				175.065	447.752						175.065	436.542				175.065	447.198
				175.382	447.759						175.382	436.55				175.382	447.202
				175.7	447.767						175.7	436.558				175.7	447.205
				176.017	447.775						176.017	436.566				176.017	447.209
				176.334	447.783						176.334	436.574				176.334	447.213
				176.651	447.791						176.651	436.582				176.651	447.216
				176.968	447.798						176.968	436.59				176.968	447.22
				177.285	447.806						177.285	436.598				177.285	447.224
				177.602	447.814						177.602	436.606				177.602	447.227
				177.92	447.821						177.92	436.614				177.92	447.231
				178.237	447.829						178.237	436.622				178.237	447.234
				178.554	447.837						178.554	436.63				178.554	447.238
				178.871	447.844						178.871	436.637				178.871	447.241
				179.188	447.852						179.188	436.645				179.188	447.245
				179.505	447.859						179.505	436.653				179.505	447.248
				179.822	447.867						179.822	436.661				179.822	447.252
				180.14	447.874						180.14	436.668				180.14	447.255
				180.457	447.882						180.457	436.676				180.457	447.259
				180.774	447.889						180.774	436.684				180.774	447.262
				181.091	447.896						181.091	436.691				181.091	447.266
				181.408	447.904						181.408	436.699				181.408	447.269
				181.725	447.911						181.725	436.706				181.725	447.272
				182.042	447.918						182.042	436.714				182.042	447.276
				182.36	447.926						182.36	436.721				182.36	447.279
				182.677	447.933						182.677	436.729				182.677	447.283
				182.994	447.94						182.994	436.736				182.994	447.286
				183.311	447.947						183.311	436.743				183.311	447.289
				183.628	447.955						183.628	436.751				183.628	447.293
				183.945	447.962						183.945	436.758				183.945	447.296
				184.262	447.969						184.262	436.766				184.262	447.299
				184.58	447.976						184.58	436.773				184.58	447.303
				184.897	447.983						184.897	436.78				184.897	447.306
				185.214	447.99						185.214	436.787				185.214	447.309
				185.531	447.997						185.531	436.795				185.531	447.312
				185.848	448.004						185.848	436.802				185.848	447.316
				186.165	448.011						186.165	436.809				186.165	447.319
				186.483	448.018						186.483	436.816				186.483	447.322
				186.8	448.025						186.8	436.823				186.8	447.325
				187.117	448.032						187.117	436.83				187.117	447.329
				187.434	448.039						187.434	436.837				187.434	447.332
				187.751	448.046						187.751	436.845				187.751	447.335
				188.068	448.053						188.068	436.852				188.068	447.338
				188.385	448.06						188.385	436.859				188.385	447.341
				188.703	448.066						188.703	436.866				188.703	447.345
				189.02	448.073						189.02	436.873				189.02	447.348
				189.337	448.08						189.337	436.88				189.337	447.351
				189.654	448.087						189.654	436.886				189.654	447.354
				189.971	448.093						189.971	436.893				189.971	447.357
				190.288	448.1						190.288	436.9				190.288	447.36
				190.605	448.107						190.605	436.907				190.605	447.363
				190.923	448.113						190.923	436.914				190.923	447.367
				191.24	448.12						191.24	436.921				191.24	447.37
				191.557	448.127						191.557	436.928				191.557	447.373
				191.874	448.133						191.874	436.934				191.874	447.376
				192.191	448.14						192.191	436.941				192.191	447.379
				192.508	448.146						192.508	436.948				192.508	447.382
				192.825	448.153						192.825	436.954				192.825	447.385
				193.143	448.159						193.143	436.961				193.143	447.388
				193.46	448.166						193.46	436.968				193.46	447.391
				193.777	448.172						193.777	436.974				193.777	447.394
				194.094	448.179						194.094	436.981				194.094	447.397
				194.411	448.185						194.411	436.988				194.411	447.4
				194.728	448.192						194.728	436.994				194.728	447.403
				195.046	448.198						195.046	437.001				195.046	447.406
				195.363	448.204						195.363	437.007				195.363	447.409
				195.68	448.211						195.68	437.014				195.68	447.412
				195.997	448.217						195.997	437.02				195.997	447.415
				196.314	448.223						196.314	437.027				196.314	447.418
				196.631	448.229						196.631	437.033				196.631	447.421
				196.948	448.236						196.948	437.04				196.948	447.423
				197.266	448.242						197.266	437.046				197.266	447.426
				197.583	448.248						197.583	437.052				197.583	447.429
				197.9	448.254						197.9	437.059				197.9	447.432
				198.217	448.261						198.217	437.065				198.217	447.435
				198.534	448.267						198.534	437.071				198.534	447.438
				198.851	448.273						198.851	437.078				198.851	447.441
				199.168	448.279						199.168	437.084				199.168	447.444
				199.486	448.285						199.486	437.09				199.486	447.446
				199.803	448.291						199.803	437.096				199.803	447.449
				200.12	448.297						200.12	437.103				200.12	447.452
				200.437	448.303						200.437	437.109				200.437	447.455
				200.754	448.309						200.754	437.115				200.754	447.458
				201.071	448.315						201.071	437.121				201.071	447.46
				201.388	448.321						201.388	437.127				201.388	447.463
				201.706	448.327						201.706	437.134				201.706	447.466
				202.023	448.333						202.023	437.14				202.023	447.469
				202.34	448.339						202.34	437.146				202.34	447.472
				202.657	448.345						202.657	437.152				202.657	447.474
				202.974	448.351						202.974	437.158				202.974	447.477
				203.291	448.357						203.291	437.164				203.291	447.48
				203.608	448.363						203.608	437.17				203.608	447.482
				203.926	448.368						203.926	437.176				203.926	447.485
				204.243	448.374						204.243	437.182				204.243	447.488
				204.56	448.38						204.56	437.188				204.56	447.491
				204.877	448.386						204.877	437.194				204.877	447.493
				205.194	448.392						205.194	437.2				205.194	447.496
				205.511	448.397						205.511	437.206				205.511	447.499
				205.828	448.403						205.828	437.211				205.828	447.501
				206.146	448.409						206.146	437.217				206.146	447.504
				206.463	448.414						206.463	437.223				206.463	447.507
				206.78	448.42						206.78	437.229				206.78	447.509
				207.097	448.426						207.097	437.235				207.097	447.512
				207.414	448.431						207.414	437.241				207.414	447.514
				207.731	448.437						207.731	437.246				207.731	447.517
				208.049	448.443						208.049	437.252				208.049	447.52
				208.366	448.448						208.366	437.258				208.366	447.522
				208.683	448.454						208.683	437.264				208.683	447.525
				209	448.459						209	437.269				209	447.527
				209.317	448.465						209.317	437.275				209.317	447.53
				209.634	448.47						209.634	437.281				209.634	447.533
				209.951	448.476						209.951	437.286				209.951	447.535
				210.269	448.481						210.269	437.292				210.269	447.538
				210.586	448.487						210.586	437.298				210.586	447.54
				210.903	448.492						210.903	437.303				210.903	447.543
				211.22	448.498						211.22	437.309				211.22	447.545
				211.537	448.503						211.537	437.314				211.537	447.548
				211.854	448.509						211.854	437.32				211.854	447.55
				212.171	448.514						212.171	437.326				212.171	447.553
				212.489	448.519						212.489	437.331				212.489	447.555
				212.806	448.525						212.806	437.337				212.806	447.558
				213.123	448.53						213.123	437.342				213.123	447.56
				213.44	448.536						213.44	437.348				213.44	447.563
				213.757	448.541						213.757	437.353				213.757	447.565
				214.074	448.546						214.074	437.358				214.074	447.568
				214.391	448.551						214.391	437.364				214.391	447.57
				214.709	448.557						214.709	437.369				214.709	447.573
				215.026	448.562						215.026	437.375				215.026	447.575
				215.343	448.567						215.343	437.38				215.343	447.578
				215.66	448.572						215.66	437.385				215.66	447.58
				215.977	448.578						215.977	437.391				215.977	447.582
				216.294	448.583						216.294	437.396				216.294	447.585
				216.612	448.588						216.612	437.401				216.612	447.587
				216.929	448.593						216.929	437.407				216.929	447.59
				217.246	448.598						217.246	437.412				217.246	447.592
				217.563	448.603						217.563	437.417				217.563	447.594
				217.88	448.609						217.88	437.423				217.88	447.597
				218.197	448.614						218.197	437.428				218.197	447.599
				218.514	448.619						218.514	437.433				218.514	447.602
				218.832	448.624						218.832	437.438				218.832	447.604
				219.149	448.629						219.149	437.443				219.149	447.606
				219.466	448.634						219.466	437.449				219.466	447.609
				219.783	448.639						219.783	437.454				219.783	447.611
				220.1	448.644						220.1	437.459				220.1	447.613
				220.417	448.649						220.417	437.464				220.417	447.616
				220.734	448.654						220.734	437.469				220.734	447.618
				221.052	448.659						221.052	437.474				221.052	447.62
				221.369	448.664						221.369	437.479				221.369	447.622
				221.686	448.669						221.686	437.484				221.686	447.625
				222.003	448.674						222.003	437.49				222.003	447.627
				222.32	448.679						222.32	437.495				222.32	447.629
				222.637	448.684						222.637	437.5				222.637	447.632
				222.954	448.688						222.954	437.505				222.954	447.634
				223.272	448.693						223.272	437.51				223.272	447.636
				223.589	448.698						223.589	437.515				223.589	447.638
				223.906	448.703						223.906	437.52				223.906	447.641
				224.223	448.708						224.223	437.525				224.223	447.643
				224.54	448.713						224.54	437.53				224.54	447.645
				224.857	448.718						224.857	437.534				224.857	447.647
				225.174	448.722						225.174	437.539				225.174	447.65
				225.492	448.727						225.492	437.544				225.492	447.652
				225.809	448.732						225.809	437.549				225.809	447.654
				226.126	448.737						226.126	437.554				226.126	447.656
				226.443	448.741						226.443	437.559				226.443	447.658
				226.76	448.746						226.76	437.564				226.76	447.661
				227.077	448.751						227.077	437.569				227.077	447.663
				227.394	448.755						227.394	437.573				227.394	447.665
				227.712	448.76						227.712	437.578				227.712	447.667
				228.029	448.765						228.029	437.583				228.029	447.669
				228.346	448.77						228.346	437.588				228.346	447.672
				228.663	448.774						228.663	437.593				228.663	447.674
				228.98	448.779						228.98	437.597				228.98	447.676
				229.297	448.783						229.297	437.602				229.297	447.678
				229.615	448.788						229.615	437.607				229.615	447.68
				229.932	448.793						229.932	437.612				229.932	447.682
				230.249	448.797						230.249	437.616				230.249	447.684
				230.566	448.802						230.566	437.621				230.566	447.687
				230.883	448.806						230.883	437.626				230.883	447.689
				231.2	448.811						231.2	437.63				231.2	447.691
				231.517	448.815						231.517	437.635				231.517	447.693
				231.835	448.82						231.835	437.64				231.835	447.695
				232.152	448.824						232.152	437.644				232.152	447.697
				232.469	448.829						232.469	437.649				232.469	447.699
				232.786	448.833						232.786	437.654				232.786	447.701
				233.103	448.838						233.103	437.658				233.103	447.703
				233.42	448.842						233.42	437.663				233.42	447.705
				233.737	448.847						233.737	437.667				233.737	447.707
				234.055	448.851						234.055	437.672				234.055	447.71
				234.372	448.856						234.372	437.676				234.372	447.712
				234.689	448.86						234.689	437.681				234.689	447.714
				235.006	448.865						235.006	437.686				235.006	447.716
				235.323	448.869						235.323	437.69				235.323	447.718
				235.64	448.873						235.64	437.695				235.64	447.72
				235.957	448.878						235.957	437.699				235.957	447.722
				236.275	448.882						236.275	437.703				236.275	447.724
				236.592	448.886						236.592	437.708				236.592	447.726
				236.909	448.891						236.909	437.712				236.909	447.728
				237.226	448.895						237.226	437.717				237.226	447.73
				237.543	448.899						237.543	437.721				237.543	447.732
				237.86	448.904						237.86	437.726				237.86	447.734
				238.178	448.908						238.178	437.73				238.178	447.736
				238.495	448.912						238.495	437.734				238.495	447.738
				238.812	448.916						238.812	437.739				238.812	447.74
				239.129	448.921						239.129	437.743				239.129	447.742
				239.446	448.925						239.446	437.748				239.446	447.744
				239.763	448.929						239.763	437.752				239.763	447.746
				240.08	448.933						240.08	437.756				240.08	447.748
				240.398	448.938						240.398	437.761				240.398	447.75
				240.715	448.942						240.715	437.765				240.715	447.752
				241.032	448.946						241.032	437.769				241.032	447.754
				241.349	448.95						241.349	437.774				241.349	447.755
				241.666	448.954						241.666	437.778				241.666	447.757
				241.983	448.959						241.983	437.782				241.983	447.759
				242.3	448.963						242.3	437.786				242.3	447.761
				242.618	448.967						242.618	437.791				242.618	447.763
				242.935	448.971						242.935	437.795				242.935	447.765
				243.252	448.975						243.252	437.799				243.252	447.767
				243.569	448.979						243.569	437.803				243.569	447.769
				243.886	448.983						243.886	437.807				243.886	447.771
				244.203	448.987						244.203	437.812				244.203	447.773
				244.52	448.991						244.52	437.816				244.52	447.775
				244.838	448.995						244.838	437.82				244.838	447.776
				245.155	449						245.155	437.824				245.155	447.778
				245.472	449.004						245.472	437.828				245.472	447.78
				245.789	449.008						245.789	437.832				245.789	447.782
				246.106	449.012						246.106	437.837				246.106	447.784
				246.423	449.016						246.423	437.841				246.423	447.786
				246.74	449.02						246.74	437.845				246.74	447.788
				247.058	449.024						247.058	437.849				247.058	447.79
				247.375	449.028						247.375	437.853				247.375	447.791
				247.692	449.032						247.692	437.857				247.692	447.793
				248.009	449.035						248.009	437.861				248.009	447.795
				248.326	449.039						248.326	437.865				248.326	447.797
				248.643	449.043						248.643	437.869				248.643	447.799
				248.961	449.047						248.961	437.873				248.961	447.801
				249.278	449.051						249.278	437.877				249.278	447.802
				249.595	449.055						249.595	437.881				249.595	447.804
				249.912	449.059						249.912	437.885				249.912	447.806
				250.229	449.063						250.229	437.889				250.229	447.808
				250.546	449.067						250.546	437.893				250.546	447.81
				250.863	449.071						250.863	437.897				250.863	447.811
				251.181	449.075						251.181	437.901				251.181	447.813
				251.498	449.078						251.498	437.905				251.498	447.815
				251.815	449.082						251.815	437.909				251.815	447.817
				252.132	449.086						252.132	437.913				252.132	447.819
				252.449	449.09						252.449	437.917				252.449	447.82
				252.766	449.094						252.766	437.921				252.766	447.822
				253.083	449.097						253.083	437.925				253.083	447.824
				253.401	449.101						253.401	437.929				253.401	447.826
				253.718	449.105						253.718	437.933				253.718	447.827
				254.035	449.109						254.035	437.936				254.035	447.829
				254.352	449.113						254.352	437.94				254.352	447.831
				254.669	449.116						254.669	437.944				254.669	447.833
				254.986	449.12						254.986	437.948				254.986	447.834
				255.303	449.124						255.303	437.952				255.303	447.836
				255.621	449.128						255.621	437.956				255.621	447.838
				255.938	449.131						255.938	437.959				255.938	447.839
				256.255	449.135						256.255	437.963				256.255	447.841
				256.572	449.139						256.572	437.967				256.572	447.843
				256.889	449.142						256.889	437.971				256.889	447.845
				257.206	449.146						257.206	437.975				257.206	447.846
				257.523	449.15						257.523	437.978				257.523	447.848
				257.841	449.153						257.841	437.982				257.841	447.85
				258.158	449.157						258.158	437.986				258.158	447.851
				258.475	449.161						258.475	437.99				258.475	447.853
				258.792	449.164						258.792	437.993				258.792	447.855
				259.109	449.168						259.109	437.997				259.109	447.857
				259.426	449.172						259.426	438.001				259.426	447.858
				259.744	449.175						259.744	438.005				259.744	447.86
				260.061	449.179						260.061	438.008				260.061	447.862
				260.378	449.182						260.378	438.012				260.378	447.863
				260.695	449.186						260.695	438.016				260.695	447.865
				261.012	449.189						261.012	438.019				261.012	447.867
				261.329	449.193						261.329	438.023				261.329	447.868
				261.646	449.197						261.646	438.027				261.646	447.87
				261.964	449.2						261.964	438.03				261.964	447.871
				262.281	449.204						262.281	438.034				262.281	447.873
				262.598	449.207						262.598	438.038				262.598	447.875
				262.915	449.211						262.915	438.041				262.915	447.876
				263.232	449.214						263.232	438.045				263.232	447.878
				263.549	449.218						263.549	438.048				263.549	447.88
				263.866	449.221						263.866	438.052				263.866	447.881
				264.184	449.225						264.184	438.056				264.184	447.883
				264.501	449.228						264.501	438.059				264.501	447.885
				264.818	449.232						264.818	438.063				264.818	447.886
				265.135	449.235						265.135	438.066				265.135	447.888
				265.452	449.239						265.452	438.07				265.452	447.889
				265.769	449.242						265.769	438.073				265.769	447.891
				266.086	449.246						266.086	438.077				266.086	447.893
				266.404	449.249						266.404	438.08				266.404	447.894
				266.721	449.252						266.721	438.084				266.721	447.896
				267.038	449.256						267.038	438.087				267.038	447.897
				267.355	449.259						267.355	438.091				267.355	447.899
				267.672	449.263						267.672	438.094				267.672	447.9
				267.989	449.266						267.989	438.098				267.989	447.902
				268.306	449.269						268.306	438.101				268.306	447.904
				268.624	449.273						268.624	438.105				268.624	447.905
				268.941	449.276						268.941	438.108				268.941	447.907
				269.258	449.279						269.258	438.112				269.258	447.908
				269.575	449.283						269.575	438.115				269.575	447.91
				269.892	449.286						269.892	438.119				269.892	447.911
				270.209	449.29						270.209	438.122				270.209	447.913
				270.527	449.293						270.527	438.126				270.527	447.914
				270.844	449.296						270.844	438.129				270.844	447.916
				271.161	449.299						271.161	438.132				271.161	447.918
				271.478	449.303						271.478	438.136				271.478	447.919
				271.795	449.306						271.795	438.139				271.795	447.921
				272.112	449.309						272.112	438.142				272.112	447.922
				272.429	449.313						272.429	438.146				272.429	447.924
				272.747	449.316						272.747	438.149				272.747	447.925
				273.064	449.319						273.064	438.153				273.064	447.927
				273.381	449.322						273.381	438.156				273.381	447.928
				273.698	449.326						273.698	438.159				273.698	447.93
				274.015	449.329						274.015	438.163				274.015	447.931
				274.332	449.332						274.332	438.166				274.332	447.933
				274.649	449.335						274.649	438.169				274.649	447.934
				274.967	449.339						274.967	438.173				274.967	447.936
				275.284	449.342						275.284	438.176				275.284	447.937
				275.601	449.345						275.601	438.179				275.601	447.939
				275.918	449.348						275.918	438.182				275.918	447.94
				276.235	449.351						276.235	438.186				276.235	447.942
				276.552	449.355						276.552	438.189				276.552	447.943
				276.869	449.358						276.869	438.192				276.869	447.945
				277.187	449.361						277.187	438.196				277.187	447.946
				277.504	449.364						277.504	438.199				277.504	447.948
				277.821	449.367						277.821	438.202				277.821	447.949
				278.138	449.37						278.138	438.205				278.138	447.951
				278.455	449.374						278.455	438.209				278.455	447.952
				278.772	449.377						278.772	438.212				278.772	447.953
				279.089	449.38						279.089	438.215				279.089	447.955
				279.407	449.383						279.407	438.218				279.407	447.956
				279.724	449.386						279.724	438.221				279.724	447.958
				280.041	449.389						280.041	438.225				280.041	447.959
				280.358	449.392						280.358	438.228				280.358	447.961
				280.675	449.395						280.675	438.231				280.675	447.962
				280.992	449.399						280.992	438.234				280.992	447.964
				281.31	449.402						281.31	438.237				281.31	447.965
				281.627	449.405						281.627	438.24				281.627	447.966
				281.944	449.408						281.944	438.244				281.944	447.968
				282.261	449.411						282.261	438.247				282.261	447.969
				282.578	449.414						282.578	438.25				282.578	447.971
				282.895	449.417						282.895	438.253				282.895	447.972
				283.212	449.42						283.212	438.256				283.212	447.973
				283.53	449.423						283.53	438.259				283.53	447.975
				283.847	449.426						283.847	438.262				283.847	447.976
				284.164	449.429						284.164	438.265				284.164	447.978
				284.481	449.432						284.481	438.269				284.481	447.979
				284.798	449.435						284.798	438.272				284.798	447.98
				285.115	449.438						285.115	438.275				285.115	447.982
				285.432	449.441						285.432	438.278				285.432	447.983
				285.75	449.444						285.75	438.281				285.75	447.985
				286.067	449.447						286.067	438.284				286.067	447.986
				286.384	449.45						286.384	438.287				286.384	447.987
				286.701	449.453						286.701	438.29				286.701	447.989
				287.018	449.456						287.018	438.293				287.018	447.99
				287.335	449.459						287.335	438.296				287.335	447.991
				287.652	449.462						287.652	438.299				287.652	447.993
				287.97	449.465						287.97	438.302				287.97	447.994
				288.287	449.468						288.287	438.305				288.287	447.996
				288.604	449.471						288.604	438.308				288.604	447.997
				288.921	449.474						288.921	438.311				288.921	447.998
				289.238	449.476						289.238	438.314				289.238	448
				289.555	449.479						289.555	438.317				289.555	448.001
				289.872	449.482						289.872	438.32				289.872	448.002
				290.19	449.485						290.19	438.323				290.19	448.004
				290.507	449.488						290.507	438.326				290.507	448.005
				290.824	449.491						290.824	438.329				290.824	448.006
				291.141	449.494						291.141	438.332				291.141	448.008
				291.458	449.497						291.458	438.335				291.458	448.009
				291.775	449.5						291.775	438.338				291.775	448.01
				292.093	449.502						292.093	438.341				292.093	448.012
				292.41	449.505						292.41	438.344				292.41	448.013
				292.727	449.508						292.727	438.347				292.727	448.014
				293.044	449.511						293.044	438.35				293.044	448.016
				293.361	449.514						293.361	438.352				293.361	448.017
				293.678	449.517						293.678	438.355				293.678	448.018
				293.995	449.519						293.995	438.358				293.995	448.02
				294.313	449.522						294.313	438.361				294.313	448.021
				294.63	449.525						294.63	438.364				294.63	448.022
				294.947	449.528						294.947	438.367				294.947	448.023
				295.264	449.531						295.264	438.37				295.264	448.025
				295.581	449.533						295.581	438.373				295.581	448.026
				295.898	449.536						295.898	438.376				295.898	448.027
				296.215	449.539						296.215	438.378				296.215	448.029
				296.533	449.542						296.533	438.381				296.533	448.03
				296.85	449.545						296.85	438.384				296.85	448.031
				297.167	449.547						297.167	438.387				297.167	448.032
				297.484	449.55						297.484	438.39				297.484	448.034
				297.801	449.553						297.801	438.393				297.801	448.035
				298.118	449.556						298.118	438.395				298.118	448.036
				298.435	449.558						298.435	438.398				298.435	448.038
				298.753	449.561						298.753	438.401				298.753	448.039
				299.07	449.564						299.07	438.404				299.07	448.04
				299.387	449.566						299.387	438.407				299.387	448.041
				299.704	449.569						299.704	438.409				299.704	448.043
				300.021	449.572						300.021	438.412				300.021	448.044
				300.338	449.575						300.338	438.415				300.338	448.045
				300.656	449.577						300.656	438.418				300.656	448.046
				300.973	449.58						300.973	438.42				300.973	448.048
				301.29	449.583						301.29	438.423				301.29	448.049
				301.607	449.585						301.607	438.426				301.607	448.05
				301.924	449.588						301.924	438.429				301.924	448.051
				302.241	449.591						302.241	438.432				302.241	448.053
				302.558	449.593						302.558	438.434				302.558	448.054
				302.876	449.596						302.876	438.437				302.876	448.055
				303.193	449.599						303.193	438.44				303.193	448.056
				303.51	449.601						303.51	438.442				303.51	448.058
				303.827	449.604						303.827	438.445				303.827	448.059
				304.144	449.607						304.144	438.448				304.144	448.06
				304.461	449.609						304.461	438.451				304.461	448.061
				304.778	449.612						304.778	438.453				304.778	448.062
				305.096	449.614						305.096	438.456				305.096	448.064
				305.413	449.617						305.413	438.459				305.413	448.065
				305.73	449.62						305.73	438.461				305.73	448.066
				306.047	449.622						306.047	438.464				306.047	448.067
				306.364	449.625						306.364	438.467				306.364	448.068
				306.681	449.627						306.681	438.469				306.681	448.07
				306.998	449.63						306.998	438.472				306.998	448.071
				307.316	449.633						307.316	438.475				307.316	448.072
				307.633	449.635						307.633	438.477				307.633	448.073
				307.95	449.638						307.95	438.48				307.95	448.074
				308.267	449.64						308.267	438.483				308.267	448.076
				308.584	449.643						308.584	438.485				308.584	448.077
				308.901	449.645						308.901	438.488				308.901	448.078
				309.218	449.648						309.218	438.49				309.218	448.079
				309.536	449.651						309.536	438.493				309.536	448.08
				309.853	449.653						309.853	438.496				309.853	448.082
				310.17	449.656						310.17	438.498				310.17	448.083
				310.487	449.658						310.487	438.501				310.487	448.084
				310.804	449.661						310.804	438.503				310.804	448.085
				311.121	449.663						311.121	438.506				311.121	448.086
				311.438	449.666						311.438	438.509				311.438	448.087
				311.756	449.668						311.756	438.511				311.756	448.089
				312.073	449.671						312.073	438.514				312.073	448.09
				312.39	449.673						312.39	438.516				312.39	448.091
				312.707	449.676						312.707	438.519				312.707	448.092
				313.024	449.678						313.024	438.521				313.024	448.093
				313.341	449.681						313.341	438.524				313.341	448.094
				313.659	449.683						313.659	438.527				313.659	448.096
				313.976	449.686						313.976	438.529				313.976	448.097
				314.293	449.688						314.293	438.532				314.293	448.098
				314.61	449.691						314.61	438.534				314.61	448.099
				314.927	449.693						314.927	438.537				314.927	448.1
				315.244	449.696						315.244	438.539				315.244	448.101
				315.561	449.698						315.561	438.542				315.561	448.102
				315.879	449.7						315.879	438.544				315.879	448.103
				316.196	449.703						316.196	438.547				316.196	448.105
				316.513	449.705						316.513	438.549				316.513	448.106
				316.83	449.708						316.83	438.552				316.83	448.107

## Sheet: Fig 2b
Ca	All atoms
0.563	1.041
0.527	1.282
2.182	2.212
2.33	2.409
2.243	2.334
0.78	1.142
0.235	0.352
0.374	0.398
1.504	3.163
0.253	1.222
0.183	0.68
0.964	1.562
0.772	1.79
0.869	1.817
0.184	0.821
0.384	0.953
0.435	1.874
0.253	0.481
0.495	1.23
0.249	0.777
0.161	0.539
0.398	1.259
0.176	0.936
0.492	1.646
0.233	0.864
0.424	0.983
0.513	0.9
0.665	1.191
0.685	1.152
0.324	0.972
0.301	1.101
0.407	1.779
0.78	1.278
0.688	1.295
0.25	1.01
0.233	1.712
0.562	1.038
0.378	1.164
0.717	2.093
1.026	1.531
1.01	1.617
1.046	1.643
0.203	0.638
0.35	0.751
0.663	1.03
0.706	1.001
0.586	1.249
0.504	1.192
0.759	1.861
0.844	1.876
0.727	1.846
0.669	1.749
0.682	1.783
0.696	1.8
0.57	0.57
0.719	1.427
0.674	1.492
0.665	1.565
0.708	1.641
0.685	1.728
1.199	2.425
0.318	1.421
0.193	0.447
0.383	1.635
0.65	1.266
0.806	3.014
0.702	2.906

## Sheet: Fig 3c
Temp	Neo	Temp	Neo fit		Temp	Bta-neo	Temp	Bta-neo fit
20	-2.99444e-06	20	7.56948e-06		20	-0.000100032	20	9.29678e-05
20.0503	4.71617e-07	20.2358	7.56503e-06		20.0503	-9.10998e-05	20.2569	9.3105e-05
20.1005	3.95119e-06	20.4717	7.5493e-06		20.1005	-8.22925e-05	20.5137	9.33083e-05
20.1508	7.44343e-06	20.7076	7.5222e-06		20.1508	-7.36148e-05	20.7706	9.35695e-05
20.2011	1.09473e-05	20.9434	7.48371e-06		20.2011	-6.50709e-05	21.0274	9.38792e-05
20.2513	1.44614e-05	21.1792	7.43424e-06		20.2513	-5.66648e-05	21.2843	9.42281e-05
20.3016	1.79842e-05	21.4151	7.37446e-06		20.3016	-4.84004e-05	21.5411	9.46071e-05
20.3519	2.1514e-05	21.6509	7.30521e-06		20.3519	-4.02814e-05	21.798	9.50084e-05
20.4021	2.50488e-05	21.8868	7.2276e-06		20.4021	-3.23114e-05	22.0548	9.54262e-05
20.4524	2.85863e-05	22.1226	7.14274e-06		20.4524	-2.44935e-05	22.3116	9.58582e-05
20.5027	3.21241e-05	22.3585	7.05112e-06		20.5027	-1.68308e-05	22.5685	9.63048e-05
20.5529	3.56596e-05	22.5943	6.95166e-06		20.5529	-9.32605e-06	22.8253	9.67339e-05
20.6032	3.91898e-05	22.8302	6.84085e-06		20.6032	-1.98155e-06	23.0822	9.70939e-05
20.6535	4.27119e-05	23.066	6.7138e-06		20.6535	5.20064e-06	23.339	9.73681e-05
20.7037	4.62223e-05	23.3019	6.56717e-06		20.7037	1.22189e-05	23.5959	9.75509e-05
20.754	4.97178e-05	23.5377	6.40248e-06		20.754	1.9072e-05	23.8527	9.76501e-05
20.8043	5.31945e-05	23.7736	6.22565e-06		20.8043	2.57591e-05	24.1096	9.76858e-05
20.8546	5.66487e-05	24.0094	6.04595e-06		20.8546	3.22801e-05	24.3664	9.76838e-05
20.9048	6.00763e-05	24.2453	5.87364e-06		20.9048	3.86351e-05	24.6233	9.76675e-05
20.9551	6.3473e-05	24.4811	5.71669e-06		20.9551	4.48249e-05	24.8801	9.76513e-05
21.0054	6.68343e-05	24.717	5.57894e-06		21.0054	5.08511e-05	25.137	9.76386e-05
21.0556	7.01557e-05	24.9528	5.46037e-06		21.0556	5.67156e-05	25.3938	9.7624e-05
21.1059	7.34325e-05	25.1887	5.35857e-06		21.1059	6.2421e-05	25.6507	9.75935e-05
21.1562	7.66603e-05	25.4245	5.27024e-06		21.1562	6.79701e-05	25.9075	9.75239e-05
21.2064	7.98349e-05	25.6604	5.19242e-06		21.2064	7.33663e-05	26.1644	9.73842e-05
21.2567	8.29526e-05	25.8962	5.1234e-06		21.2567	7.86137e-05	26.4212	9.71376e-05
21.307	8.60101e-05	26.1321	5.06384e-06		21.307	8.37173e-05	26.6781	9.67457e-05
21.3572	8.90042e-05	26.3679	5.01709e-06		21.3572	8.86826e-05	26.9349	9.61764e-05
21.4075	9.19321e-05	26.6038	4.9856e-06		21.4075	9.35165e-05	27.1918	9.54079e-05
21.4578	9.47908e-05	26.8396	4.96926e-06		21.4578	9.82267e-05	27.4486	9.44335e-05
21.508	9.75776e-05	27.0755	4.96644e-06		21.508	0.000102822	27.7055	9.32603e-05
21.5583	0.00010029	27.3113	4.97484e-06		21.5583	0.000107311	27.9623	9.19058e-05
21.6086	0.000102927	27.5472	4.99246e-06		21.6086	0.000111705	28.2192	9.03923e-05
21.6589	0.000105487	27.783	5.01707e-06		21.6589	0.000116015	28.476	8.87407e-05
21.7091	0.000107969	28.0189	5.04581e-06		21.7091	0.000120254	28.7329	8.69697e-05
21.7594	0.000110375	28.2547	5.07693e-06		21.7594	0.000124435	28.9897	8.5096e-05
21.8097	0.000112708	28.4906	5.11103e-06		21.8097	0.000128573	29.2466	8.3136e-05
21.8599	0.000114972	28.7264	5.15062e-06		21.8599	0.000132684	29.5034	8.11079e-05
21.9102	0.000117173	28.9623	5.19866e-06		21.9102	0.000136785	29.7603	7.90293e-05
21.9605	0.000119318	29.1981	5.25778e-06		21.9605	0.000140892	30.0171	7.691e-05
22.0107	0.000121417	29.434	5.33024e-06		22.0107	0.000145027	30.274	7.47446e-05
22.061	0.000123482	29.6698	5.41699e-06		22.061	0.000149207	30.5308	7.25134e-05
22.1113	0.000125527	29.9057	5.51649e-06		22.1113	0.000153452	30.7877	7.01886e-05
22.1615	0.000127571	30.1415	5.62359e-06		22.1615	0.000157783	31.0445	6.774e-05
22.2118	0.000129634	30.3774	5.73133e-06		22.2118	0.000162213	31.3014	6.5143e-05
22.2621	0.000131744	30.6132	5.83415e-06		22.2621	0.000166754	31.5582	6.23865e-05
22.3123	0.000133935	30.8491	5.92889e-06		22.3123	0.000171403	31.8151	5.9477e-05
22.3626	0.000136249	31.0849	6.01423e-06		22.3626	0.000176136	32.0719	5.64358e-05
22.4129	0.000138738	31.3208	6.08919e-06		22.4129	0.000180895	32.3288	5.32919e-05
22.4631	0.000141462	31.5566	6.1536e-06		22.4631	0.000185571	32.5856	5.00766e-05
22.5134	0.000144487	31.7924	6.21003e-06		22.5134	0.000189993	32.8425	4.68176e-05
22.5637	0.000147877	32.0283	6.26313e-06		22.5637	0.000193875	33.0993	4.35341e-05
22.6139	0.000151361	32.2642	6.31789e-06		22.6139	0.000191438	33.3562	4.02384e-05
22.6642	0.000155248	32.5	6.37906e-06		22.6642	0.00018855	33.613	3.69428e-05
22.7145	0.00015953	32.7358	6.44998e-06		22.7145	0.000185215	33.8699	3.36667e-05
22.7647	0.000164188	32.9717	6.53225e-06		22.7647	0.000181445	34.1267	3.04422e-05
22.815	0.000169197	33.2075	6.62439e-06		22.815	0.000177259	34.3836	2.73116e-05
22.8653	0.00017452	33.4434	6.72051e-06		22.8653	0.000172682	34.6404	2.43196e-05
22.9155	0.000180115	33.6793	6.81283e-06		22.9155	0.000167746	34.8973	2.15027e-05
22.9658	0.000185933	33.9151	6.89513e-06		22.9658	0.000162487	35.1541	1.88868e-05
23.0161	0.000191919	34.1509	6.96632e-06		23.0161	0.000156942	35.411	1.64913e-05
23.0663	0.000198014	34.3868	7.03077e-06		23.0663	0.000151155	35.6678	1.4336e-05
23.1166	0.000204154	34.6226	7.09605e-06		23.1166	0.000145173	35.9247	1.245e-05
23.1669	0.000210275	34.8585	7.17155e-06		23.1669	0.000139049	36.1815	1.0878e-05
23.2172	0.00021631	35.0943	7.2662e-06		23.2172	0.000132843	36.4384	9.67957e-06
23.2674	0.000222187	35.3302	7.38611e-06		23.2674	0.000126615	36.6952	8.92237e-06
23.3177	0.000227837	35.566	7.53351e-06		23.3177	0.000120431	36.952	8.66858e-06
23.368	0.000233185	35.8019	7.70819e-06		23.368	0.000114354	37.2089	8.9707e-06
23.4182	0.000238159	36.0377	7.91182e-06		23.4182	0.000108445	37.4657	9.872e-06
23.4685	0.000242692	36.2736	8.15212e-06		23.4685	0.000102766	37.7226	1.14094e-05
23.5188	0.000246721	36.5094	8.44516e-06		23.5188	9.73758e-05	37.9794	1.36183e-05
23.569	0.000250195	36.7453	8.81371e-06		23.569	9.23356e-05	38.2363	1.65358e-05
23.6193	0.000253071	36.9811	9.28496e-06		23.6193	8.77026e-05	38.4931	2.02039e-05
23.6696	0.000255314	37.217	9.88766e-06		23.6696	8.35292e-05	38.75	2.467e-05
23.7198	0.000256901	37.4528	1.06493e-05		23.7198	7.98661e-05	39.0069	2.998e-05
23.7701	0.000257814	37.6887	1.15953e-05		23.7701	7.67596e-05	39.2637	3.6178e-05
23.8204	0.000258042	37.9245	1.27509e-05		23.8204	7.42544e-05	39.5206	4.33124e-05
23.8706	0.000257574	38.1604	1.41474e-05		23.8706	7.23902e-05	39.7774	5.14404e-05
23.9209	0.00025641	38.3962	1.58288e-05		23.9209	7.11971e-05	40.0343	6.06261e-05
23.9712	0.000254558	38.6321	1.78568e-05		23.9712	7.06937e-05	40.2911	7.09365e-05
24.0215	0.000252038	38.8679	2.03133e-05		24.0215	7.08879e-05	40.548	8.24411e-05
24.0717	0.000248882	39.1038	2.32987e-05		24.0717	7.17773e-05	40.8048	9.52099e-05
24.122	0.000245136	39.3396	2.69301e-05		24.122	7.3351e-05	41.0616	0.000109309
24.1722	0.000240853	39.5755	3.13371e-05		24.1722	7.55921e-05	41.3185	0.000124801
24.2225	0.000236099	39.8113	3.66577e-05		24.2225	7.84781e-05	41.5753	0.000141753
24.2728	0.000230947	40.0472	4.30386e-05		24.2728	8.19806e-05	41.8322	0.000160236
24.3231	0.000225471	40.283	5.06381e-05		24.3231	8.60681e-05	42.089	0.000180327
24.3733	0.000219742	40.5189	5.96312e-05		24.3733	9.07053e-05	42.3459	0.000202094
24.4236	0.000213827	40.7547	7.02135e-05		24.4236	9.58504e-05	42.6027	0.000225593
24.4739	0.000207787	40.9906	8.26023e-05		24.4739	0.000101456	42.8596	0.00025087
24.5241	0.000201675	41.2264	9.70375e-05		24.5241	0.000107469	43.1164	0.00027796
24.5744	0.000195537	41.4623	0.00011378		24.5744	0.000113837	43.3733	0.000306888
24.6247	0.000189414	41.6981	0.000133106		24.6247	0.000120511	43.6301	0.00033768
24.6749	0.00018334	41.934	0.000155303		24.6749	0.000127441	43.887	0.000370376
24.7252	0.000177348	42.1698	0.000180661		24.7252	0.000134583	44.1438	0.000405028
24.7755	0.000171468	42.4057	0.000209473		24.7755	0.000141897	44.4007	0.000441695
24.8257	0.00016573	42.6415	0.000242034		24.8257	0.000149342	44.6575	0.000480446
24.876	0.000160161	42.8774	0.000278639		24.876	0.00015688	44.9144	0.000521364
24.9263	0.000154783	43.1132	0.000319581		24.9263	0.000164473	45.1712	0.000564551
24.9765	0.000149617	43.3491	0.000365147		24.9765	0.000172084	45.4281	0.000610139
25.0268	0.000144678	43.5849	0.000415613		25.0268	0.000179677	45.6849	0.000658291
25.0771	0.000139974	43.8207	0.000471238		25.0771	0.000187221	45.9418	0.00070923
25.1273	0.000135511	44.0566	0.000532253		25.1273	0.000194686	46.1986	0.000763241
25.1776	0.00013129	44.2925	0.00059885		25.1776	0.00020204	46.4555	0.000820687
25.2279	0.000127305	44.5283	0.000671182		25.2279	0.000209246	46.7123	0.000886111
25.2782	0.000123546	44.7642	0.000749355		25.2782	0.000216263	46.9692	0.000989076
25.3284	0.000119996	45	0.000833437		25.3284	0.000223043	47.226	0.00113
25.3787	0.000116633	45.2358	0.000923457		25.3787	0.000229538	47.4829	0.00131
25.429	0.000113435	45.4717	0.00102		25.429	0.000235701	47.7397	0.00151
25.4792	0.000110382	45.7075	0.00112		25.4792	0.000241492	47.9966	0.00172
25.5295	0.000107455	45.9434	0.00123		25.5295	0.000246874	48.2534	0.00194
25.5798	0.000104638	46.1793	0.00134		25.5798	0.000251813	48.5103	0.00217
25.63	0.000101909	46.4151	0.00146		25.63	0.000256276	48.7671	0.00238
25.6803	9.92426e-05	46.6509	0.00159		25.6803	0.00026023	49.024	0.0026
25.7306	9.66047e-05	46.8868	0.00172		25.7306	0.000263641	49.2808	0.00281
25.7808	9.39546e-05	47.1226	0.00186		25.7808	0.000266476	49.5377	0.00303
25.8311	9.12433e-05	47.3585	0.002		25.8311	0.000268706	49.7945	0.00325
25.8814	8.84188e-05	47.5943	0.00215		25.8814	0.000270299	50.0514	0.00349
25.9316	8.54315e-05	47.8302	0.00232		25.9316	0.000271226	50.3082	0.00374
25.9819	8.2239e-05	48.066	0.00249		25.9819	0.000271458	50.5651	0.00402
26.0322	7.88095e-05	48.3019	0.00267		26.0322	0.000270969	50.8219	0.00434
26.0824	7.51237e-05	48.5377	0.00286		26.0824	0.000269736	51.0788	0.00468
26.1327	7.11758e-05	48.7736	0.00308		26.1327	0.000267742	51.3356	0.00507
26.183	6.69746e-05	49.0094	0.00331		26.183	0.000264977	51.5925	0.00549
26.2332	6.2544e-05	49.2453	0.00356		26.2332	0.000261433	51.8493	0.00595
26.2835	5.79229e-05	49.4811	0.00384		26.2835	0.000257111	52.1062	0.00646
26.3338	5.3157e-05	49.717	0.00414		26.3338	0.000252019	52.363	0.00701
26.384	4.82979e-05	49.9528	0.00448		26.384	0.000246172	52.6199	0.00759
26.4343	4.33972e-05	50.1887	0.00486		26.4343	0.000239592	52.8767	0.00822
26.4846	3.85028e-05	50.4245	0.00528		26.4846	0.000232307	53.1336	0.00887
26.5348	3.36544e-05	50.6604	0.00574		26.5348	0.000224355	53.3904	0.00955
26.5851	2.88822e-05	50.8962	0.00622		26.5851	0.000215777	53.6473	0.01024
26.6354	2.42074e-05	51.1321	0.00672		26.6354	0.000206619	53.9041	0.01095
26.6857	1.9645e-05	51.3679	0.00722		26.6857	0.000196925	54.161	0.01166
26.7359	1.52062e-05	51.6038	0.00773		26.7359	0.000186742	54.4178	0.01235
26.7862	1.09011e-05	51.8396	0.00828		26.7862	0.000176119	54.6747	0.01303
26.8365	6.73826e-06	52.0755	0.00886		26.8365	0.00016511	54.9315	0.01367
26.8867	2.72295e-06	52.3113	0.00947		26.8867	0.000153768	55.1884	0.01427
26.937	-1.14256e-06	52.5472	0.01013		26.937	0.000142153	55.4452	0.01481
26.9873	-4.85903e-06	52.783	0.01084		26.9873	0.000130328	55.702	0.01529
27.0375	-8.4288e-06	53.0189	0.01158		27.0375	0.000118361	55.9589	0.0157
27.0878	-1.18559e-05	53.2547	0.01235		27.0878	0.000106325	56.2157	0.01602
27.1381	-1.51455e-05	53.4906	0.01315		27.1381	9.42921e-05	56.4726	0.01626
27.1883	-1.8303e-05	53.7264	0.01395		27.1883	8.23327e-05	56.7294	0.0164
27.2386	-2.13325e-05	53.9623	0.01474		27.2386	7.05103e-05	56.9863	0.01639
27.2889	-2.42361e-05	54.1981	0.01549		27.2889	5.88814e-05	57.2431	0.0161
27.3391	-2.70128e-05	54.434	0.0162		27.3391	4.74954e-05	57.5	0.01556
27.3894	-2.96585e-05	54.6698	0.01685		27.3894	3.63996e-05	57.7569	0.0148
27.4397	-3.21646e-05	54.9057	0.01741		27.4397	2.56406e-05	58.0137	0.01388
27.49	-3.45171e-05	55.1415	0.01787		27.49	1.52646e-05	58.2706	0.01286
27.5402	-3.66977e-05	55.3774	0.01822		27.5402	5.31606e-06	58.5274	0.0118
27.5905	-3.86899e-05	55.6132	0.01846		27.5905	-4.1626e-06	58.7843	0.01076
27.6408	-4.04816e-05	55.8491	0.01856		27.6408	-1.3132e-05	59.0411	0.00978
27.691	-4.20671e-05	56.0849	0.01849		27.691	-2.15598e-05	59.298	0.0089
27.7413	-4.34492e-05	56.3207	0.0182		27.7413	-2.94233e-05	59.5548	0.00813
27.7916	-4.464e-05	56.5566	0.01773		27.7916	-3.67098e-05	59.8116	0.00749
27.8418	-4.56593e-05	56.7925	0.01708		27.8418	-4.34144e-05	60.0685	0.00698
27.8921	-4.65314e-05	57.0283	0.01629		27.8921	-4.95389e-05	60.3253	0.00657
27.9424	-4.72843e-05	57.2642	0.01538		27.9424	-5.50904e-05	60.5822	0.00627
27.9926	-4.79506e-05	57.5	0.01439		27.9926	-6.00789e-05	60.839	0.00605
28.0429	-4.8568e-05	57.7358	0.01336		28.0429	-6.45147e-05	61.0959	0.0059
28.0932	-4.9177e-05	57.9717	0.0123		28.0932	-6.84084e-05	61.3527	0.0058
28.1434	-4.98186e-05	58.2075	0.01126		28.1434	-7.17712e-05	61.6096	0.00574
28.1937	-5.05304e-05	58.4434	0.01027		28.1937	-7.46168e-05	61.8664	0.0057
28.244	-5.13454e-05	58.6793	0.00933		28.244	-7.69615e-05	62.1233	0.00569
28.2942	-5.22915e-05	58.9151	0.00848		28.2942	-7.88225e-05	62.3801	0.00568
28.3445	-5.33913e-05	59.1509	0.00772		28.3445	-8.02157e-05	62.637	0.00568
28.3948	-5.46623e-05	59.3868	0.00706		28.3948	-8.11541e-05	62.8938	0.00569
28.445	-5.61184e-05	59.6226	0.0065		28.445	-8.16475e-05	63.1507	0.0057
28.4953	-5.77705e-05	59.8585	0.00605		28.4953	-8.17048e-05	63.4075	0.00571
28.5456	-5.96268e-05	60.0943	0.00568		28.5456	-8.1333e-05	63.6644	0.00571
28.5958	-6.16925e-05	60.3302	0.00541		28.5958	-8.05402e-05	63.9212	0.00571
28.6461	-6.39679e-05	60.566	0.00521		28.6461	-7.93365e-05	64.1781	0.0057
28.6964	-6.64488e-05	60.8019	0.00509		28.6964	-7.77318e-05	64.4349	0.00569
28.7466	-6.91268e-05	61.0377	0.00502		28.7466	-7.57339e-05	64.6918	0.00566
28.7969	-7.19917e-05	61.2736	0.005		28.7969	-7.33469e-05	64.9486	0.00562
28.8472	-7.50328e-05	61.5094	0.00502		28.8472	-7.05709e-05	65.2055	0.00557
28.8974	-7.82407e-05	61.7453	0.00506		28.8974	-6.74041e-05	65.4623	0.00552
28.9477	-8.16069e-05	61.9811	0.00513		28.9477	-6.38426e-05	65.7192	0.00545
28.998	-8.5124e-05	62.217	0.0052		28.998	-5.98816e-05	65.976	0.00538
29.0483	-8.87851e-05	62.4528	0.00529		29.0483	-5.55124e-05	66.2329	0.0053
29.0985	-9.25846e-05	62.6887	0.00537		29.0985	-5.07236e-05	66.4897	0.00521
29.1488	-9.65172e-05	62.9245	0.00545		29.1488	-4.55045e-05	66.7466	0.00512
29.1991	-0.000100576	63.1604	0.00553		29.1991	-3.98478e-05	67.0034	0.00501
29.2493	-0.000104751	63.3962	0.00559		29.2493	-3.37504e-05	67.2603	0.00491
29.2996	-0.000109029	63.6321	0.00565		29.2996	-2.72148e-05	67.5171	0.0048
29.3499	-0.000113395	63.8679	0.00568		29.3499	-2.02494e-05	67.774	0.00468
29.4001	-0.000117824	64.1038	0.00571		29.4001	-1.28704e-05	68.0308	0.00456
29.4504	-0.000122284	64.3396	0.00571		29.4504	-5.10097e-06	68.2877	0.00444
29.5007	-0.000126732	64.5755	0.00571		29.5007	3.0285e-06	68.5445	0.00431
29.5509	-0.000131117	64.8113	0.00569		29.5509	1.14831e-05	68.8014	0.00419
29.6012	-0.000135381	65.0472	0.00566		29.6012	2.02228e-05	69.0582	0.00406
29.6515	-0.000139461	65.283	0.00561		29.6515	2.92006e-05	69.3151	0.00393
29.7017	-0.000143297	65.5189	0.00556		29.7017	3.83603e-05	69.5719	0.0038
29.752	-0.000146826	65.7547	0.00549		29.752	4.76341e-05	69.8288	0.00367
29.8023	-0.000149995	65.9906	0.00541		29.8023	5.69442e-05	70.0856	0.00354
29.8526	-0.000152759	66.2264	0.00532		29.8526	6.62064e-05	70.3425	0.00341
29.9028	-0.000155078	66.4623	0.00522		29.9028	7.53342e-05	70.5993	0.00328
29.9531	-0.00015693	66.6981	0.00511		29.9531	8.42446e-05	70.8562	0.00315
30.0034	-0.000158301	66.934	0.00499		30.0034	9.28595e-05	71.113	0.00303
30.0536	-0.000159193	67.1698	0.00487		30.0536	0.000101107	71.3699	0.00291
30.1039	-0.000159614	67.4057	0.00474		30.1039	0.000108923	71.6267	0.00279
30.1542	-0.000159581	67.6415	0.00461		30.1542	0.000116246	71.8836	0.00268
30.2044	-0.000159117	67.8774	0.00448		30.2044	0.000123022	72.1404	0.00256
30.2547	-0.000158249	68.1132	0.00435		30.2547	0.000129203	72.3973	0.00246
30.305	-0.00015701	68.3491	0.00422		30.305	0.00013475	72.6541	0.00235
30.3552	-0.000155437	68.5849	0.00409		30.3552	0.000139632	72.911	0.00225
30.4055	-0.000153567	68.8208	0.00397		30.4055	0.000143822	73.1678	0.00215
30.4558	-0.000151445	69.0566	0.00385		30.4558	0.000147296	73.4247	0.00206
30.506	-0.00014911	69.2925	0.00374		30.506	0.000150031	73.6815	0.00197
30.5563	-0.000146603	69.5283	0.00364		30.5563	0.000152003	73.9384	0.00188
30.6066	-0.00014396	69.7642	0.00355		30.6066	0.000153193	74.1952	0.0018
30.6568	-0.00014121	70	0.00347		30.6568	0.000153587	74.452	0.00172
30.7071	-0.000138376	70.2358	0.00339		30.7071	0.000153178	74.7089	0.00164
30.7574	-0.00013547	70.4717	0.00331		30.7574	0.000151971	74.9657	0.00157
30.8076	-0.000132498	70.7075	0.00324		30.8076	0.000149982	75.2226	0.0015
30.8579	-0.00012946	70.9434	0.00317		30.8579	0.000147236	75.4794	0.00144
30.9082	-0.000126353	71.1792	0.00309		30.9082	0.000143765	75.7363	0.00137
30.9584	-0.000123171	71.4151	0.00301		30.9584	0.000139609	75.9931	0.00131
31.0087	-0.000119908	71.6509	0.00291		31.0087	0.000134812	76.25	0.00125
31.059	-0.000116564	71.8868	0.00281		31.059	0.000129425	76.5069	0.0012
31.1092	-0.000113142	72.1226	0.0027		31.1092	0.000123508	76.7637	0.00115
31.1595	-0.000109653	72.3585	0.00259		31.1595	0.000117122	77.0206	0.00109
31.2098	-0.000106117	72.5943	0.00248		31.2098	0.000110339	77.2774	0.00105
31.26	-0.000102565	72.8302	0.00237		31.26	0.000103233	77.5343	0.000997664
31.3103	-9.90372e-05	73.066	0.00227		31.3103	9.58796e-05	77.7911	0.000951606
31.3606	-9.55838e-05	73.3019	0.00217		31.3606	8.83561e-05	78.048	0.000907003
31.4109	-9.22568e-05	73.5377	0.00207		31.4109	8.07378e-05	78.3048	0.000863747
31.4611	-8.91073e-05	73.7736	0.00198		31.4611	7.30971e-05	78.5616	0.000821734
31.5114	-8.61802e-05	74.0094	0.00189		31.5114	6.55041e-05	78.8185	0.00078087
31.5617	-8.3511e-05	74.2453	0.0018		31.5617	5.80256e-05	79.0753	0.000741069
31.6119	-8.11248e-05	74.4811	0.00172		31.6119	5.07236e-05	79.3322	0.000702244
31.6622	-7.90377e-05	74.717	0.00164		31.6622	4.36536e-05	79.589	0.0006643
31.7125	-7.72594e-05	74.9528	0.00156		31.7125	3.68617e-05	79.8459	0.000627126
31.7627	-7.57969e-05	75.1887	0.00149		31.7627	3.03844e-05	80.1027	0.000590607
31.813	-7.46563e-05	75.4245	0.00142		31.813	2.42512e-05	80.3596	0.000554616
31.8633	-7.38428e-05	75.6604	0.00136		31.8633	1.8486e-05	80.6164	0.000519041
31.9135	-7.33588e-05	75.8962	0.00129		31.9135	1.31071e-05	80.8733	0.000483795
31.9638	-7.32042e-05	76.1321	0.00123		31.9638	8.12788e-06	81.1301	0.000448821
32.0141	-7.33766e-05	76.3679	0.00117		32.0141	3.55857e-06	81.387	0.000414081
32.0643	-7.38717e-05	76.6038	0.00112		32.0643	-5.93436e-07	81.6438	0.00037955
32.1146	-7.46832e-05	76.8396	0.00107		32.1146	-4.32381e-06	81.9007	0.000345206
32.1649	-7.58005e-05	77.0755	0.00102		32.1649	-7.63268e-06	82.1575	0.000311043
32.2152	-7.72096e-05	77.3113	0.000972553		32.2152	-1.05225e-05	82.4144	0.000277062
32.2654	-7.88921e-05	77.5472	0.000928511		32.2654	-1.29971e-05	82.6712	0.000243276
32.3157	-8.08265e-05	77.783	0.000886902		32.3157	-1.50652e-05	82.9281	0.000209703
32.3659	-8.29899e-05	78.0189	0.000847644		32.3659	-1.67421e-05	83.1849	0.000176363
32.4162	-8.53587e-05	78.2547	0.000810656		32.4162	-1.80517e-05	83.4418	0.000143271
32.4665	-8.79087e-05	78.4906	0.00077586		32.4665	-1.90277e-05	83.6986	0.000110435
32.5168	-9.06169e-05	78.7264	0.000743178		32.5168	-1.97118e-05	83.9555	7.78654e-05
32.567	-9.34619e-05	78.9623	0.000712528		32.567	-2.01538e-05	84.2123	4.55976e-05
32.6173	-9.6421e-05	79.1981	0.00068382		32.6173	-2.0407e-05	84.4692	1.36882e-05
32.6676	-9.94669e-05	79.434	0.000656958		32.6676	-2.05277e-05	84.726	-1.78008e-05
32.7178	-0.000102563	79.6698	0.000631838		32.7178	-2.05706e-05	84.9829	-4.8819e-05
32.7681	-0.000105664	79.9057	0.000608348		32.7681	-2.05882e-05	85.2397	-7.93258e-05
32.8184	-0.000108716	80.1415	0.000586369		32.8184	-2.06308e-05	85.4966	-0.000109278
32.8686	-0.000111657	80.3774	0.000565779		32.8686	-2.07416e-05	85.7534	-0.000138626
32.9189	-0.000114423	80.6132	0.000546462		32.9189	-2.0956e-05	86.0103	-0.000167323
32.9692	-0.000116943	80.8491	0.000528209		32.9692	-2.13034e-05	86.2671	-0.000195314
33.0194	-0.000119152	81.0849	0.000510188		33.0194	-2.18053e-05	86.524	-0.000222526
33.0697	-0.000120983	81.3208	0.000492152		33.0697	-2.24773e-05	86.7808	-0.00024889
33.12	-0.000122371	81.5566	0.000474023		33.12	-2.33285e-05	87.0377	-0.000274364
33.1702	-0.00012326	81.7925	0.000455734		33.1702	-2.43646e-05	87.2945	-0.000298932
33.2205	-0.000123601	82.0283	0.000437223		33.2205	-2.55871e-05	87.5514	-0.000322591
33.2708	-0.000123362	82.2642	0.000418431		33.2708	-2.6993e-05	87.8082	-0.000345339
33.321	-0.000122525	82.5	0.000399302		33.321	-2.85733e-05	88.0651	-0.000367177
33.3713	-0.000121087	82.7358	0.00037979		33.3713	-3.03098e-05	88.3219	-0.000388101
33.4216	-0.000119054	82.9717	0.000359864		33.4216	-3.21772e-05	88.5788	-0.000408091
33.4719	-0.000116447	83.2075	0.000339508		33.4719	-3.4143e-05	88.8356	-0.000427105
33.5221	-0.000113292	83.4434	0.000318721		33.5221	-3.61675e-05	89.0925	-0.00044509
33.5724	-0.000109628	83.6792	0.00029752		33.5724	-3.82048e-05	89.3493	-0.000461987
33.6227	-0.000105506	83.9151	0.000275927		33.6227	-4.02036e-05	89.6062	-0.000477727
33.6729	-0.000100986	84.1509	0.000253969		33.6729	-4.21085e-05	89.863	-0.00049224
33.7232	-9.61436e-05	84.3868	0.000231665		33.7232	-4.38632e-05	90.1199	-0.000505461
33.7735	-9.1062e-05	84.6226	0.00020903		33.7735	-4.54141e-05	90.3767	-0.000517354
33.8237	-8.58315e-05	84.8585	0.00018608		33.8237	-4.6712e-05	90.6336	-0.000527919
33.874	-8.05389e-05	85.0943	0.000162838		33.874	-4.77148e-05	90.8904	-0.000537166
33.9243	-7.52672e-05	85.3302	0.000139339		33.9243	-4.83859e-05	91.1473	-0.000545082
33.9745	-7.00897e-05	85.566	0.000115625		33.9745	-4.86922e-05	91.4041	-0.000551619
34.0248	-6.50723e-05	85.8019	9.17499e-05		34.0248	-4.86051e-05	91.661	-0.000556707
34.0751	-6.02719e-05	86.0377	6.77751e-05		34.0751	-4.81014e-05	91.9178	-0.00056021
34.1253	-5.57404e-05	86.2736	4.3757e-05		34.1253	-4.71661e-05	92.1747	-0.000540342
34.1756	-5.15226e-05	86.5094	1.97428e-05		34.1756	-4.57926e-05	92.4315	-0.00048101
34.2259	-4.76559e-05	86.7453	-4.23077e-06		34.2259	-4.39851e-05	92.6884	-0.000386575
34.2761	-4.41708e-05	86.9811	-2.8135e-05		34.2761	-4.176e-05	92.9452	-0.000263654
34.3264	-4.10922e-05	87.217	-5.19401e-05		34.3264	-3.91464e-05	93.202	-0.000120369
34.3767	-3.84405e-05	87.4528	-7.56121e-05		34.3767	-3.61855e-05	93.4589	3.45507e-05
34.4269	-3.62311e-05	87.6887	-9.91117e-05		34.4269	-3.29279e-05	93.7157	0.000192612
34.4772	-3.44764e-05	87.9245	-0.000122393		34.4772	-2.94329e-05	93.9726	0.00034629
34.5275	-3.31849e-05	88.1604	-0.000145402		34.5275	-2.57634e-05	94.2294	0.000489543
34.5778	-3.23612e-05	88.3962	-0.000168082		34.5778	-2.19829e-05	94.4863	0.0006181
34.628	-3.20019e-05	88.6321	-0.000190381		34.628	-1.81548e-05	94.7431	0.000729496
34.6783	-3.20935e-05	88.8679	-0.000212249		34.6783	-1.43415e-05	95	0.000822912
34.7285	-3.26115e-05	89.1038	-0.000233643		34.7285	-1.06039e-05
34.7788	-3.35216e-05	89.3396	-0.00025452		34.7788	-6.99754e-06
34.8291	-3.478e-05	89.5755	-0.000274842		34.8291	-3.57149e-06
34.8794	-3.63355e-05	89.8113	-0.000294576		34.8794	-3.67911e-07
34.9296	-3.81301e-05	90.0472	-0.000313698		34.9296	2.57662e-06
34.9799	-4.00995e-05	90.283	-0.00033219		34.9799	5.23122e-06
35.0302	-4.21749e-05	90.5189	-0.000350044		35.0302	7.57062e-06
35.0804	-4.42818e-05	90.7547	-0.000367253		35.0804	9.5721e-06
35.1307	-4.63404e-05	90.9906	-0.000383813		35.1307	1.12165e-05
35.181	-4.82714e-05	91.2264	-0.00039972		35.181	1.24899e-05
35.2312	-5.00002e-05	91.4623	-0.000414971		35.2312	1.33825e-05
35.2815	-5.14591e-05	91.6981	-0.000429571		35.2815	1.38897e-05
35.3318	-5.25867e-05	91.934	-0.000443527		35.3318	1.4017e-05
35.382	-5.33267e-05	92.1698	-0.000456851		35.382	1.37802e-05
35.4323	-5.36305e-05	92.4057	-0.000469552		35.4323	1.32057e-05
35.4826	-5.34585e-05	92.6415	-0.000481631		35.4826	1.23317e-05
35.5328	-5.27832e-05	92.8774	-0.000493085		35.5328	1.12066e-05
35.5831	-5.15919e-05	93.1132	-0.000503923		35.5831	9.88761e-06
35.6334	-4.9889e-05	93.3491	-0.000514158		35.6334	8.43859e-06
35.6837	-4.76956e-05	93.5849	-0.000523802		35.6837	6.9273e-06
35.7339	-4.50498e-05	93.8208	-0.000532873		35.7339	5.4213e-06
35.7842	-4.2007e-05	94.0566	-0.000541386		35.7842	3.98604e-06
35.8344	-3.86377e-05	94.2925	-0.000549358		35.8344	2.68303e-06
35.8847	-3.50227e-05	94.5283	-0.000556808		35.8847	1.57224e-06
35.935	-3.1246e-05	94.7642	-0.000563756		35.935	7.13152e-07
35.9853	-2.73915e-05	95	-0.00057022		35.9853	1.65009e-07
36.0355	-2.35417e-05				36.0355	-1.34669e-08
36.0858	-1.97806e-05				36.0858	2.35963e-07
36.1361	-1.61919e-05				36.1361	9.65612e-07
36.1863	-1.2857e-05				36.1863	2.21907e-06
36.2366	-9.85233e-06				36.2366	4.0278e-06
36.2869	-7.24766e-06				36.2869	6.40866e-06
36.3371	-5.10398e-06				36.3371	9.36075e-06
36.3874	-3.46984e-06				36.3874	1.28694e-05
36.4377	-2.38191e-06				36.4377	1.69073e-05
36.4879	-1.86708e-06				36.4879	2.14352e-05
36.5382	-1.94261e-06				36.5382	2.64052e-05
36.5885	-2.61481e-06				36.5885	3.17653e-05
36.6387	-3.87909e-06				36.6387	3.74597e-05
36.689	-5.72176e-06				36.689	4.34334e-05
36.7393	-8.11956e-06				36.7393	4.96352e-05
36.7895	-1.1041e-05				36.7895	5.60162e-05
36.8398	-1.44457e-05				36.8398	6.25281e-05
36.8901	-1.82829e-05				36.8901	6.91215e-05
36.9404	-2.24902e-05				36.9404	7.57457e-05
36.9906	-2.69938e-05				36.9906	8.23504e-05
37.0409	-3.17064e-05				37.0409	8.88866e-05
37.0911	-3.65277e-05				37.0911	9.53072e-05
37.1414	-4.13471e-05				37.1414	0.000101568
37.1917	-4.60478e-05				37.1917	0.000107627
37.242	-5.05104e-05				37.242	0.000113444
37.2922	-5.4615e-05				37.2922	0.000118986
37.3425	-5.82451e-05				37.3425	0.000124223
37.3928	-6.12865e-05				37.3928	0.000129133
37.443	-6.36337e-05				37.443	0.000133698
37.4933	-6.51898e-05				37.4933	0.000137908
37.5436	-6.58678e-05				37.5436	0.000141758
37.5938	-6.55931e-05				37.5938	0.000145243
37.6441	-6.43053e-05				37.6441	0.000148357
37.6944	-6.19597e-05				37.6944	0.000151098
37.7446	-5.85297e-05				37.7446	0.000153463
37.7949	-5.40111e-05				37.7949	0.00015545
37.8452	-4.8422e-05				37.8452	0.000157062
37.8954	-4.18008e-05				37.8954	0.000158306
37.9457	-3.42045e-05				37.9457	0.00015919
37.996	-2.57074e-05				37.996	0.000159732
38.0463	-1.64013e-05				38.0463	0.000159953
38.0965	-6.39338e-06				38.0965	0.00015988
38.1468	4.19699e-06				38.1468	0.000159541
38.197	1.5241e-05				38.197	0.00015897
38.2473	2.66044e-05				38.2473	0.000158197
38.2976	3.8151e-05				38.2976	0.000157248
38.3479	4.97463e-05				38.3479	0.000156142
38.3981	6.12593e-05				38.3981	0.00015489
38.4484	7.25629e-05				38.4484	0.00015349
38.4987	8.35333e-05				38.4987	0.000151927
38.5489	9.40509e-05				38.5489	0.000150181
38.5992	0.000104003				38.5992	0.000148228
38.6495	0.000113284				38.6495	0.000146044
38.6997	0.000121798				38.6997	0.000143608
38.75	0.000129458				38.75	0.000140898
38.8003	0.000136187				38.8003	0.000137895
38.8505	0.000141915				38.8505	0.000134587
38.9008	0.000146582				38.9008	0.00013097
38.9511	0.000150143				38.9511	0.00012705
39.0013	0.000152568				39.0013	0.000122842
39.0516	0.000153842				39.0516	0.000118366
39.1019	0.000153973				39.1019	0.000113648
39.1521	0.000152982				39.1521	0.000108713
39.2024	0.000150915				39.2024	0.000103595
39.2527	0.00014784				39.2527	9.833e-05
39.303	0.00014384				39.303	9.29561e-05
39.3532	0.000139018				39.3532	8.75149e-05
39.4035	0.000133488				39.4035	8.20494e-05
39.4537	0.000127371				39.4537	7.66025e-05
39.504	0.000120799				39.504	7.12147e-05
39.5543	0.000113904				39.5543	6.5922e-05
39.6046	0.000106816				39.6046	6.07556e-05
39.6548	9.96595e-05				39.6548	5.57404e-05
39.7051	9.25546e-05				39.7051	5.08939e-05
39.7554	8.56107e-05				39.7554	4.62285e-05
39.8056	7.89232e-05				39.8056	4.17545e-05
39.8559	7.25739e-05				39.8559	3.74798e-05
39.9062	6.6629e-05				39.9062	3.34105e-05
39.9564	6.11411e-05				39.9564	2.95535e-05
40.0067	5.61502e-05				40.0067	2.59189e-05
40.057	5.16847e-05				40.057	2.25165e-05
40.1072	4.77609e-05				40.1072	1.93597e-05
40.1575	4.4383e-05				40.1575	1.6465e-05
40.2078	4.15451e-05				40.2078	1.38487e-05
40.258	3.92326e-05				40.258	1.15259e-05
40.3083	3.74242e-05				40.3083	9.51163e-06
40.3586	3.60937e-05				40.3586	7.81492e-06
40.4089	3.52099e-05				40.4089	6.43724e-06
40.4591	3.47359e-05				40.4591	5.37396e-06
40.5094	3.46278e-05				40.5094	4.61449e-06
40.5596	3.48367e-05				40.5596	4.14211e-06
40.6099	3.53089e-05				40.6099	3.93695e-06
40.6602	3.5987e-05				40.6602	3.97561e-06
40.7105	3.68136e-05				40.7105	4.23236e-06
40.7607	3.7732e-05				40.7607	4.68099e-06
40.811	3.86844e-05				40.811	5.29946e-06
40.8613	3.96103e-05				40.8613	6.07214e-06
40.9115	4.04478e-05				40.9115	6.99275e-06
40.9618	4.11367e-05				40.9618	8.06446e-06
41.0121	4.16192e-05				41.0121	9.29968e-06
41.0623	4.18407e-05				41.0623	1.0716e-05
41.1126	4.17533e-05				41.1126	1.23364e-05
41.1629	4.13208e-05				41.1629	1.41877e-05
41.2131	4.05225e-05				41.2131	1.63002e-05
41.2634	3.9355e-05				41.2634	1.87073e-05
41.3137	3.7831e-05				41.3137	2.14484e-05
41.3639	3.59777e-05				41.3639	2.45676e-05
41.4142	3.38379e-05				41.4142	2.81107e-05
41.4645	3.14702e-05				41.4645	3.21208e-05
41.5147	2.8944e-05				41.5147	3.66364e-05
41.565	2.63402e-05				41.565	4.16906e-05
41.6153	2.37463e-05				41.6153	4.73077e-05
41.6656	2.12589e-05				41.6656	5.35001e-05
41.7158	1.89809e-05				41.7158	6.02655e-05
41.7661	1.70189e-05				41.7661	6.75891e-05
41.8163	1.54807e-05				41.8163	7.5447e-05
41.8666	1.44732e-05				41.8666	8.38093e-05
41.9169	1.40994e-05				41.9169	9.2642e-05
41.9672	1.44562e-05				41.9672	0.00010191
42.0174	1.56314e-05				42.0174	0.000111575
42.0677	1.77008e-05				42.0677	0.0001216
42.118	2.07254e-05				42.118	0.00013194
42.1682	2.475e-05				42.1682	0.00014255
42.2185	2.9807e-05				42.2185	0.00015338
42.2688	3.5915e-05				42.2688	0.000164382
42.319	4.30825e-05				42.319	0.000175509
42.3693	5.1309e-05				42.3693	0.000186714
42.4196	6.05859e-05				42.4196	0.000197956
42.4698	7.08977e-05				42.4698	0.000209192
42.5201	8.22234e-05				42.5201	0.000220384
42.5704	9.45356e-05				42.5704	0.000231492
42.6206	0.000107798				42.6206	0.000242474
42.6709	0.000121963				42.6709	0.000253284
42.7212	0.000136978				42.7212	0.000263873
42.7715	0.000152781				42.7715	0.000274188
42.8217	0.000169306				42.8217	0.000284178
42.872	0.000186479				42.872	0.000293795
42.9222	0.000204219				42.9222	0.000302999
42.9725	0.000222445				42.9725	0.000311759
43.0228	0.00024107				43.0228	0.000320047
43.0731	0.000259999				43.0731	0.000327845
43.1233	0.000279138				43.1233	0.000335142
43.1736	0.000298393				43.1736	0.00034193
43.2239	0.000317667				43.2239	0.000348216
43.2741	0.00033687				43.2741	0.00035402
43.3244	0.00035591				43.3244	0.000359378
43.3747	0.000374703				43.3747	0.000364338
43.4249	0.000393172				43.4249	0.000368959
43.4752	0.00041125				43.4752	0.000373309
43.5255	0.000428882				43.5255	0.000377459
43.5757	0.000446025				43.5757	0.000381479
43.626	0.000462654				43.626	0.000385431
43.6763	0.000478764				43.6763	0.000389365
43.7265	0.000494367				43.7265	0.000393316
43.7768	0.000509497				43.7768	0.000397311
43.8271	0.000524208				43.8271	0.000401363
43.8773	0.000538568				43.8773	0.00040548
43.9276	0.000552658				43.9276	0.000409665
43.9779	0.000566566				43.9779	0.000413912
44.0281	0.00058038				44.0281	0.000418211
44.0784	0.000594185				44.0784	0.000422549
44.1287	0.000608055				44.1287	0.000426908
44.179	0.000622058				44.179	0.000431275
44.2292	0.000636249				44.2292	0.000435638
44.2795	0.00065067				44.2795	0.000439995
44.3298	0.000665351				44.3298	0.00044435
44.38	0.00068031				44.38	0.000448713
44.4303	0.000695558				44.4303	0.000453099
44.4806	0.000711106				44.4806	0.000457528
44.5308	0.000726966				44.5308	0.000462019
44.5811	0.000743151				44.5811	0.00046659
44.6314	0.00075967				44.6314	0.000471256
44.6816	0.00077653				44.6816	0.000476025
44.7319	0.000793738				44.7319	0.000480901
44.7822	0.000811301				44.7822	0.000485882
44.8324	0.000829223				44.8324	0.000490969
44.8827	0.000847512				44.8827	0.000496161
44.933	0.000866176				44.933	0.000501454
44.9832	0.000885227				44.9832	0.000506843
45.0335	0.000904673				45.0335	0.000512324
45.0838	0.000924517				45.0838	0.00051789
45.1341	0.000944751				45.1341	0.000523536
45.1843	0.000965359				45.1843	0.000529261
45.2346	0.000986318				45.2346	0.00053507
45.2848	0.00101				45.2848	0.000540979
45.3351	0.00103				45.3351	0.000547014
45.3854	0.00105				45.3854	0.000553214
45.4357	0.00107				45.4357	0.000559633
45.4859	0.00109				45.4859	0.000566328
45.5362	0.00112				45.5362	0.000573366
45.5865	0.00114				45.5865	0.000580808
45.6367	0.00116				45.6367	0.000588709
45.687	0.00118				45.687	0.000597122
45.7373	0.00121				45.7373	0.000606094
45.7875	0.00123				45.7875	0.000615664
45.8378	0.00125				45.8378	0.000625867
45.8881	0.00127				45.8881	0.000636731
45.9383	0.00129				45.9383	0.000648279
45.9886	0.00131				45.9886	0.000660523
46.0389	0.00133				46.0389	0.000673469
46.0891	0.00135				46.0891	0.000687119
46.1394	0.00137				46.1394	0.000701469
46.1897	0.00139				46.1897	0.000716522
46.24	0.00141				46.24	0.000732286
46.2902	0.00144				46.2902	0.000748777
46.3405	0.00146				46.3405	0.000766007
46.3907	0.00148				46.3907	0.000783993
46.441	0.0015				46.441	0.000802749
46.4913	0.00152				46.4913	0.000822283
46.5416	0.00154				46.5416	0.0008426
46.5918	0.00156				46.5918	0.000863703
46.6421	0.00158				46.6421	0.000885591
46.6924	0.0016				46.6924	0.000908258
46.7426	0.00162				46.7426	0.000931695
46.7929	0.00165				46.7929	0.000955892
46.8432	0.00167				46.8432	0.000980832
46.8934	0.00169				46.8934	0.00101
46.9437	0.00172				46.9437	0.00103
46.994	0.00174				46.994	0.00106
47.0442	0.00176				47.0442	0.00109
47.0945	0.00179				47.0945	0.00112
47.1448	0.00182				47.1448	0.00114
47.195	0.00184				47.195	0.00117
47.2453	0.00187				47.2453	0.0012
47.2956	0.0019				47.2956	0.00124
47.3458	0.00193				47.3458	0.00127
47.3961	0.00196				47.3961	0.0013
47.4464	0.00199				47.4464	0.00133
47.4967	0.00202				47.4967	0.00136
47.5469	0.00206				47.5469	0.0014
47.5972	0.00209				47.5972	0.00143
47.6474	0.00213				47.6474	0.00147
47.6977	0.00216				47.6977	0.0015
47.748	0.0022				47.748	0.00154
47.7983	0.00224				47.7983	0.00158
47.8485	0.00228				47.8485	0.00161
47.8988	0.00232				47.8988	0.00165
47.9491	0.00236				47.9491	0.00169
47.9993	0.0024				47.9993	0.00173
48.0496	0.00244				48.0496	0.00177
48.0999	0.00248				48.0999	0.00181
48.1501	0.00252				48.1501	0.00185
48.2004	0.00256				48.2004	0.00189
48.2507	0.0026				48.2507	0.00193
48.3009	0.00265				48.3009	0.00198
48.3512	0.00269				48.3512	0.00202
48.4015	0.00273				48.4015	0.00206
48.4517	0.00278				48.4517	0.0021
48.502	0.00282				48.502	0.00214
48.5523	0.00287				48.5523	0.00219
48.6026	0.00291				48.6026	0.00223
48.6528	0.00296				48.6528	0.00227
48.7031	0.00301				48.7031	0.00231
48.7533	0.00305				48.7533	0.00236
48.8036	0.0031				48.8036	0.0024
48.8539	0.00315				48.8539	0.00244
48.9042	0.0032				48.9042	0.00248
48.9544	0.00325				48.9544	0.00252
49.0047	0.0033				49.0047	0.00257
49.055	0.00335				49.055	0.00261
49.1052	0.00341				49.1052	0.00265
49.1555	0.00346				49.1555	0.00269
49.2058	0.00352				49.2058	0.00273
49.256	0.00357				49.256	0.00277
49.3063	0.00363				49.3063	0.00282
49.3566	0.00369				49.3566	0.00286
49.4068	0.00375				49.4068	0.0029
49.4571	0.00381				49.4571	0.00294
49.5074	0.00387				49.5074	0.00298
49.5576	0.00394				49.5576	0.00303
49.6079	0.00401				49.6079	0.00307
49.6582	0.00407				49.6582	0.00311
49.7084	0.00414				49.7084	0.00316
49.7587	0.00421				49.7587	0.0032
49.809	0.00429				49.809	0.00325
49.8593	0.00436				49.8593	0.00329
49.9095	0.00444				49.9095	0.00334
49.9598	0.00452				49.9598	0.00339
50.01	0.0046				50.01	0.00344
50.0603	0.00468				50.0603	0.00349
50.1106	0.00476				50.1106	0.00354
50.1609	0.00485				50.1609	0.00359
50.2111	0.00493				50.2111	0.00365
50.2614	0.00502				50.2614	0.0037
50.3117	0.00511				50.3117	0.00376
50.3619	0.0052				50.3619	0.00381
50.4122	0.00529				50.4122	0.00387
50.4625	0.00538				50.4625	0.00393
50.5127	0.00547				50.5127	0.00399
50.563	0.00557				50.563	0.00405
50.6133	0.00566				50.6133	0.00412
50.6635	0.00576				50.6635	0.00418
50.7138	0.00585				50.7138	0.00424
50.7641	0.00595				50.7641	0.00431
50.8143	0.00605				50.8143	0.00438
50.8646	0.00615				50.8646	0.00444
50.9149	0.00625				50.9149	0.00451
50.9652	0.00635				50.9652	0.00458
51.0154	0.00645				51.0154	0.00465
51.0657	0.00656				51.0657	0.00472
51.1159	0.00666				51.1159	0.00479
51.1662	0.00677				51.1662	0.00487
51.2165	0.00687				51.2165	0.00494
51.2668	0.00698				51.2668	0.00501
51.317	0.00709				51.317	0.00509
51.3673	0.0072				51.3673	0.00517
51.4176	0.00731				51.4176	0.00524
51.4678	0.00742				51.4678	0.00532
51.5181	0.00753				51.5181	0.0054
51.5684	0.00764				51.5684	0.00548
51.6186	0.00775				51.6186	0.00557
51.6689	0.00787				51.6689	0.00565
51.7192	0.00799				51.7192	0.00574
51.7694	0.0081				51.7694	0.00582
51.8197	0.00822				51.8197	0.00591
51.87	0.00835				51.87	0.006
51.9202	0.00847				51.9202	0.00609
51.9705	0.00859				51.9705	0.00619
52.0208	0.00872				52.0208	0.00628
52.071	0.00885				52.071	0.00638
52.1213	0.00898				52.1213	0.00648
52.1716	0.00911				52.1716	0.00658
52.2219	0.00924				52.2219	0.00668
52.2721	0.00938				52.2721	0.00678
52.3224	0.00952				52.3224	0.00689
52.3727	0.00966				52.3727	0.007
52.4229	0.0098				52.4229	0.00711
52.4732	0.00994				52.4732	0.00722
52.5235	0.01008				52.5235	0.00734
52.5737	0.01023				52.5737	0.00745
52.624	0.01038				52.624	0.00757
52.6743	0.01053				52.6743	0.00769
52.7245	0.01068				52.7245	0.00781
52.7748	0.01083				52.7748	0.00794
52.8251	0.01099				52.8251	0.00806
52.8753	0.01114				52.8753	0.00819
52.9256	0.0113				52.9256	0.00831
52.9759	0.01146				52.9759	0.00844
53.0261	0.01162				53.0261	0.00857
53.0764	0.01178				53.0764	0.0087
53.1267	0.01195				53.1267	0.00883
53.1769	0.01211				53.1769	0.00897
53.2272	0.01227				53.2272	0.0091
53.2775	0.01244				53.2775	0.00923
53.3278	0.01261				53.3278	0.00937
53.378	0.01277				53.378	0.0095
53.4283	0.01294				53.4283	0.00963
53.4785	0.01311				53.4785	0.00977
53.5288	0.01327				53.5288	0.0099
53.5791	0.01344				53.5791	0.01004
53.6294	0.01361				53.6294	0.01018
53.6796	0.01377				53.6796	0.01031
53.7299	0.01394				53.7299	0.01045
53.7802	0.0141				53.7802	0.01058
53.8304	0.01427				53.8304	0.01072
53.8807	0.01443				53.8807	0.01086
53.931	0.0146				53.931	0.01099
53.9812	0.01476				53.9812	0.01113
54.0315	0.01492				54.0315	0.01126
54.0818	0.01508				54.0818	0.0114
54.132	0.01524				54.132	0.01154
54.1823	0.0154				54.1823	0.01167
54.2326	0.01555				54.2326	0.01181
54.2828	0.01571				54.2828	0.01195
54.3331	0.01586				54.3331	0.01208
54.3834	0.01601				54.3834	0.01222
54.4337	0.01616				54.4337	0.01236
54.4839	0.01631				54.4839	0.01249
54.5342	0.01645				54.5342	0.01263
54.5844	0.01659				54.5844	0.01276
54.6347	0.01673				54.6347	0.0129
54.685	0.01687				54.685	0.01303
54.7353	0.017				54.7353	0.01317
54.7855	0.01713				54.7855	0.0133
54.8358	0.01726				54.8358	0.01343
54.8861	0.01738				54.8861	0.01356
54.9363	0.0175				54.9363	0.0137
54.9866	0.01761				54.9866	0.01383
55.0369	0.01772				55.0369	0.01395
55.0871	0.01782				55.0871	0.01408
55.1374	0.01792				55.1374	0.01421
55.1877	0.01801				55.1877	0.01433
55.2379	0.01809				55.2379	0.01445
55.2882	0.01818				55.2882	0.01457
55.3385	0.01825				55.3385	0.01469
55.3887	0.01832				55.3887	0.0148
55.439	0.01838				55.439	0.01492
55.4893	0.01843				55.4893	0.01503
55.5395	0.01848				55.5395	0.01513
55.5898	0.01851				55.5898	0.01523
55.6401	0.01854				55.6401	0.01533
55.6904	0.01857				55.6904	0.01543
55.7406	0.01858				55.7406	0.01552
55.7909	0.01859				55.7909	0.01561
55.8411	0.01858				55.8411	0.0157
55.8914	0.01857				55.8914	0.01578
55.9417	0.01855				55.9417	0.01585
55.992	0.01853				55.992	0.01592
56.0422	0.01849				56.0422	0.01599
56.0925	0.01845				56.0925	0.01605
56.1428	0.01839				56.1428	0.0161
56.193	0.01833				56.193	0.01615
56.2433	0.01826				56.2433	0.0162
56.2936	0.01819				56.2936	0.01624
56.3438	0.0181				56.3438	0.01627
56.3941	0.01801				56.3941	0.0163
56.4444	0.01791				56.4444	0.01632
56.4946	0.0178				56.4946	0.01634
56.5449	0.01769				56.5449	0.01635
56.5952	0.01756				56.5952	0.01635
56.6454	0.01743				56.6454	0.01635
56.6957	0.0173				56.6957	0.01634
56.746	0.01716				56.746	0.01632
56.7963	0.01701				56.7963	0.0163
56.8465	0.01686				56.8465	0.01627
56.8968	0.0167				56.8968	0.01624
56.947	0.01653				56.947	0.0162
56.9973	0.01636				56.9973	0.01615
57.0476	0.01618				57.0476	0.01609
57.0979	0.016				57.0979	0.01603
57.1481	0.01582				57.1481	0.01597
57.1984	0.01563				57.1984	0.01589
57.2487	0.01544				57.2487	0.01581
57.2989	0.01524				57.2989	0.01573
57.3492	0.01504				57.3492	0.01563
57.3995	0.01484				57.3995	0.01553
57.4497	0.01463				57.4497	0.01543
57.5	0.01442				57.5	0.01532
57.5503	0.01421				57.5503	0.0152
57.6005	0.01399				57.6005	0.01507
57.6508	0.01378				57.6508	0.01495
57.7011	0.01356				57.7011	0.01481
57.7513	0.01334				57.7513	0.01467
57.8016	0.01312				57.8016	0.01453
57.8519	0.0129				57.8519	0.01438
57.9021	0.01268				57.9021	0.01422
57.9524	0.01245				57.9524	0.01406
58.0027	0.01223				58.0027	0.0139
58.053	0.01201				58.053	0.01373
58.1032	0.01179				58.1032	0.01356
58.1535	0.01157				58.1535	0.01338
58.2037	0.01135				58.2037	0.0132
58.254	0.01113				58.254	0.01302
58.3043	0.01091				58.3043	0.01284
58.3546	0.0107				58.3546	0.01265
58.4048	0.01049				58.4048	0.01246
58.4551	0.01027				58.4551	0.01227
58.5054	0.01007				58.5054	0.01208
58.5556	0.00986				58.5556	0.01188
58.6059	0.00966				58.6059	0.01169
58.6562	0.00946				58.6562	0.01149
58.7064	0.00926				58.7064	0.0113
58.7567	0.00906				58.7567	0.0111
58.807	0.00887				58.807	0.01091
58.8572	0.00869				58.8572	0.01071
58.9075	0.00851				58.9075	0.01052
58.9578	0.00833				58.9578	0.01033
59.008	0.00815				59.008	0.01014
59.0583	0.00799				59.0583	0.00995
59.1086	0.00782				59.1086	0.00976
59.1589	0.00766				59.1589	0.00957
59.2091	0.00751				59.2091	0.00939
59.2594	0.00736				59.2594	0.00921
59.3096	0.00721				59.3096	0.00903
59.3599	0.00707				59.3599	0.00886
59.4102	0.00694				59.4102	0.00869
59.4605	0.00681				59.4605	0.00852
59.5107	0.00668				59.5107	0.00836
59.561	0.00656				59.561	0.0082
59.6113	0.00645				59.6113	0.00804
59.6615	0.00634				59.6615	0.00789
59.7118	0.00624				59.7118	0.00775
59.7621	0.00614				59.7621	0.0076
59.8123	0.00604				59.8123	0.00747
59.8626	0.00596				59.8626	0.00733
59.9129	0.00587				59.9129	0.00721
59.9631	0.0058				59.9631	0.00708
60.0134	0.00572				60.0134	0.00696
60.0637	0.00566				60.0637	0.00685
60.1139	0.00559				60.1139	0.00674
60.1642	0.00554				60.1642	0.00664
60.2145	0.00548				60.2145	0.00654
60.2647	0.00543				60.2647	0.00644
60.315	0.00539				60.315	0.00635
60.3653	0.00535				60.3653	0.00627
60.4156	0.00531				60.4156	0.00619
60.4658	0.00527				60.4658	0.00611
60.5161	0.00524				60.5161	0.00604
60.5663	0.00521				60.5663	0.00598
60.6166	0.00519				60.6166	0.00592
60.6669	0.00517				60.6669	0.00586
60.7172	0.00515				60.7172	0.00581
60.7674	0.00513				60.7674	0.00576
60.8177	0.00511				60.8177	0.00572
60.868	0.0051				60.868	0.00568
60.9182	0.00509				60.9182	0.00564
60.9685	0.00508				60.9685	0.00561
61.0188	0.00507				61.0188	0.00558
61.069	0.00506				61.069	0.00556
61.1193	0.00506				61.1193	0.00554
61.1696	0.00506				61.1696	0.00552
61.2198	0.00505				61.2198	0.0055
61.2701	0.00505				61.2701	0.00549
61.3204	0.00505				61.3204	0.00548
61.3706	0.00505				61.3706	0.00547
61.4209	0.00506				61.4209	0.00547
61.4712	0.00506				61.4712	0.00547
61.5215	0.00506				61.5215	0.00547
61.5717	0.00507				61.5717	0.00547
61.622	0.00508				61.622	0.00548
61.6722	0.00509				61.6722	0.00548
61.7225	0.00509				61.7225	0.00549
61.7728	0.0051				61.7728	0.0055
61.8231	0.00511				61.8231	0.00551
61.8733	0.00513				61.8733	0.00553
61.9236	0.00514				61.9236	0.00554
61.9739	0.00515				61.9739	0.00555
62.0241	0.00517				62.0241	0.00557
62.0744	0.00518				62.0744	0.00559
62.1247	0.0052				62.1247	0.0056
62.1749	0.00521				62.1749	0.00562
62.2252	0.00523				62.2252	0.00564
62.2755	0.00525				62.2755	0.00565
62.3257	0.00527				62.3257	0.00567
62.376	0.00528				62.376	0.00569
62.4263	0.0053				62.4263	0.0057
62.4765	0.00532				62.4765	0.00572
62.5268	0.00534				62.5268	0.00573
62.5771	0.00536				62.5771	0.00575
62.6273	0.00538				62.6273	0.00576
62.6776	0.00539				62.6776	0.00578
62.7279	0.00541				62.7279	0.00579
62.7781	0.00543				62.7781	0.0058
62.8284	0.00544				62.8284	0.00581
62.8787	0.00546				62.8787	0.00582
62.929	0.00547				62.929	0.00583
62.9792	0.00549				62.9792	0.00584
63.0295	0.0055				63.0295	0.00585
63.0798	0.00551				63.0798	0.00586
63.13	0.00552				63.13	0.00586
63.1803	0.00553				63.1803	0.00587
63.2306	0.00554				63.2306	0.00588
63.2808	0.00555				63.2808	0.00588
63.3311	0.00556				63.3311	0.00589
63.3814	0.00557				63.3814	0.00589
63.4316	0.00558				63.4316	0.00589
63.4819	0.00558				63.4819	0.0059
63.5322	0.00559				63.5322	0.0059
63.5824	0.00559				63.5824	0.0059
63.6327	0.0056				63.6327	0.0059
63.683	0.0056				63.683	0.00591
63.7332	0.00561				63.7332	0.00591
63.7835	0.00561				63.7835	0.00591
63.8338	0.00562				63.8338	0.00591
63.8841	0.00562				63.8841	0.00591
63.9343	0.00563				63.9343	0.00591
63.9846	0.00563				63.9846	0.00591
64.0349	0.00563				64.0349	0.00591
64.0851	0.00564				64.0851	0.00591
64.1354	0.00564				64.1354	0.00591
64.1857	0.00564				64.1857	0.00591
64.2359	0.00565				64.2359	0.00591
64.2862	0.00565				64.2862	0.00591
64.3365	0.00565				64.3365	0.00591
64.3867	0.00565				64.3867	0.00591
64.437	0.00566				64.437	0.00591
64.4873	0.00566				64.4873	0.0059
64.5375	0.00566				64.5375	0.0059
64.5878	0.00566				64.5878	0.0059
64.6381	0.00567				64.6381	0.00589
64.6883	0.00567				64.6883	0.00588
64.7386	0.00567				64.7386	0.00588
64.7889	0.00567				64.7889	0.00587
64.8391	0.00567				64.8391	0.00586
64.8894	0.00567				64.8894	0.00585
64.9397	0.00566				64.9397	0.00583
64.9899	0.00566				64.9899	0.00582
65.0402	0.00566				65.0402	0.00581
65.0905	0.00565				65.0905	0.00579
65.1407	0.00565				65.1407	0.00578
65.191	0.00564				65.191	0.00576
65.2413	0.00564				65.2413	0.00574
65.2916	0.00563				65.2916	0.00572
65.3418	0.00562				65.3418	0.0057
65.3921	0.00561				65.3921	0.00568
65.4424	0.0056				65.4424	0.00566
65.4926	0.00559				65.4926	0.00564
65.5429	0.00558				65.5429	0.00562
65.5932	0.00557				65.5932	0.0056
65.6434	0.00555				65.6434	0.00558
65.6937	0.00554				65.6937	0.00555
65.744	0.00552				65.744	0.00553
65.7942	0.00551				65.7942	0.00551
65.8445	0.00549				65.8445	0.00548
65.8948	0.00548				65.8948	0.00546
65.945	0.00546				65.945	0.00544
65.9953	0.00544				65.9953	0.00542
66.0456	0.00543				66.0456	0.00539
66.0958	0.00541				66.0958	0.00537
66.1461	0.00539				66.1461	0.00535
66.1964	0.00537				66.1964	0.00533
66.2467	0.00535				66.2467	0.00531
66.2969	0.00533				66.2969	0.00529
66.3472	0.00531				66.3472	0.00527
66.3975	0.00529				66.3975	0.00525
66.4477	0.00526				66.4477	0.00523
66.498	0.00524				66.498	0.00521
66.5483	0.00522				66.5483	0.00519
66.5985	0.00519				66.5985	0.00517
66.6488	0.00517				66.6488	0.00514
66.6991	0.00514				66.6991	0.00512
66.7493	0.00512				66.7493	0.0051
66.7996	0.00509				66.7996	0.00508
66.8499	0.00507				66.8499	0.00506
66.9001	0.00504				66.9001	0.00503
66.9504	0.00501				66.9504	0.00501
67.0007	0.00498				67.0007	0.00498
67.0509	0.00495				67.0509	0.00496
67.1012	0.00493				67.1012	0.00493
67.1515	0.0049				67.1515	0.00491
67.2017	0.00487				67.2017	0.00488
67.252	0.00484				67.252	0.00486
67.3023	0.00481				67.3023	0.00483
67.3525	0.00478				67.3525	0.0048
67.4028	0.00475				67.4028	0.00478
67.4531	0.00471				67.4531	0.00475
67.5033	0.00468				67.5033	0.00472
67.5536	0.00465				67.5536	0.0047
67.6039	0.00462				67.6039	0.00468
67.6542	0.00459				67.6542	0.00465
67.7044	0.00456				67.7044	0.00463
67.7547	0.00453				67.7547	0.00461
67.805	0.0045				67.805	0.00458
67.8552	0.00447				67.8552	0.00456
67.9055	0.00444				67.9055	0.00454
67.9558	0.00442				67.9558	0.00453
68.006	0.00439				68.006	0.00451
68.0563	0.00436				68.0563	0.00449
68.1066	0.00433				68.1066	0.00447
68.1568	0.0043				68.1568	0.00445
68.2071	0.00428				68.2071	0.00444
68.2574	0.00425				68.2574	0.00442
68.3076	0.00422				68.3076	0.0044
68.3579	0.00419				68.3579	0.00439
68.4082	0.00417				68.4082	0.00437
68.4584	0.00414				68.4584	0.00435
68.5087	0.00411				68.5087	0.00433
68.559	0.00408				68.559	0.00431
68.6093	0.00406				68.6093	0.00429
68.6595	0.00403				68.6595	0.00427
68.7098	0.004				68.7098	0.00425
68.7601	0.00398				68.7601	0.00423
68.8103	0.00395				68.8103	0.0042
68.8606	0.00392				68.8606	0.00418
68.9109	0.0039				68.9109	0.00415
68.9611	0.00387				68.9611	0.00412
69.0114	0.00385				69.0114	0.00409
69.0617	0.00382				69.0617	0.00406
69.1119	0.0038				69.1119	0.00403
69.1622	0.00377				69.1622	0.004
69.2125	0.00375				69.2125	0.00396
69.2627	0.00373				69.2627	0.00393
69.313	0.0037				69.313	0.00389
69.3633	0.00368				69.3633	0.00386
69.4135	0.00366				69.4135	0.00382
69.4638	0.00364				69.4638	0.00379
69.5141	0.00363				69.5141	0.00375
69.5643	0.00361				69.5643	0.00372
69.6146	0.00359				69.6146	0.00368
69.6649	0.00358				69.6649	0.00365
69.7151	0.00356				69.7151	0.00361
69.7654	0.00355				69.7654	0.00358
69.8157	0.00353				69.8157	0.00355
69.8659	0.00352				69.8659	0.00351
69.9162	0.00351				69.9162	0.00348
69.9665	0.0035				69.9665	0.00346
70.0168	0.00349				70.0168	0.00343
70.067	0.00348				70.067	0.0034
70.1173	0.00347				70.1173	0.00337
70.1676	0.00346				70.1676	0.00335
70.2178	0.00344				70.2178	0.00332
70.2681	0.00343				70.2681	0.0033
70.3184	0.00342				70.3184	0.00328
70.3686	0.00341				70.3686	0.00325
70.4189	0.00339				70.4189	0.00323
70.4692	0.00338				70.4692	0.00321
70.5194	0.00336				70.5194	0.00318
70.5697	0.00335				70.5697	0.00316
70.62	0.00333				70.62	0.00314
70.6702	0.00331				70.6702	0.00311
70.7205	0.00329				70.7205	0.00309
70.7708	0.00327				70.7708	0.00306
70.821	0.00325				70.821	0.00304
70.8713	0.00322				70.8713	0.00301
70.9216	0.0032				70.9216	0.00299
70.9719	0.00318				70.9719	0.00296
71.0221	0.00315				71.0221	0.00293
71.0724	0.00312				71.0724	0.0029
71.1226	0.0031				71.1226	0.00288
71.1729	0.00307				71.1729	0.00285
71.2232	0.00305				71.2232	0.00282
71.2735	0.00302				71.2735	0.0028
71.3237	0.00299				71.3237	0.00277
71.374	0.00297				71.374	0.00274
71.4243	0.00294				71.4243	0.00272
71.4745	0.00292				71.4745	0.00269
71.5248	0.00289				71.5248	0.00267
71.5751	0.00287				71.5751	0.00264
71.6253	0.00285				71.6253	0.00262
71.6756	0.00283				71.6756	0.0026
71.7259	0.00281				71.7259	0.00258
71.7761	0.00279				71.7761	0.00256
71.8264	0.00277				71.8264	0.00254
71.8767	0.00275				71.8767	0.00253
71.9269	0.00273				71.9269	0.00251
71.9772	0.00272				71.9772	0.0025
72.0275	0.0027				72.0275	0.00249
72.0777	0.00268				72.0777	0.00248
72.128	0.00267				72.128	0.00247
72.1783	0.00265				72.1783	0.00246
72.2285	0.00264				72.2285	0.00245
72.2788	0.00262				72.2788	0.00245
72.3291	0.00261				72.3291	0.00244
72.3794	0.00259				72.3794	0.00244
72.4296	0.00258				72.4296	0.00244
72.4799	0.00256				72.4799	0.00243
72.5302	0.00255				72.5302	0.00243
72.5804	0.00253				72.5804	0.00242
72.6307	0.00251				72.6307	0.00242
72.681	0.00249				72.681	0.00241
72.7312	0.00247				72.7312	0.00241
72.7815	0.00245				72.7815	0.0024
72.8318	0.00243				72.8318	0.00239
72.882	0.0024				72.882	0.00238
72.9323	0.00238				72.9323	0.00237
72.9826	0.00236				72.9826	0.00236
73.0328	0.00233				73.0328	0.00235
73.0831	0.00231				73.0831	0.00233
73.1334	0.00228				73.1334	0.00232
73.1837	0.00225				73.1837	0.0023
73.2339	0.00223				73.2339	0.00228
73.2842	0.0022				73.2842	0.00227
73.3345	0.00217				73.3345	0.00225
73.3847	0.00215				73.3847	0.00223
73.435	0.00212				73.435	0.00222
73.4852	0.0021				73.4852	0.0022
73.5355	0.00207				73.5355	0.00218
73.5858	0.00205				73.5858	0.00216
73.6361	0.00203				73.6361	0.00214
73.6863	0.002				73.6863	0.00213
73.7366	0.00198				73.7366	0.00211
73.7869	0.00196				73.7869	0.00209
73.8371	0.00194				73.8371	0.00208
73.8874	0.00192				73.8874	0.00206
73.9377	0.00191				73.9377	0.00205
73.9879	0.00189				73.9879	0.00203
74.0382	0.00187				74.0382	0.00202
74.0885	0.00186				74.0885	0.002
74.1387	0.00184				74.1387	0.00199
74.189	0.00183				74.189	0.00198
74.2393	0.00181				74.2393	0.00196
74.2895	0.0018				74.2895	0.00195
74.3398	0.00178				74.3398	0.00194
74.3901	0.00177				74.3901	0.00193
74.4403	0.00176				74.4403	0.00192
74.4906	0.00174				74.4906	0.0019
74.5409	0.00173				74.5409	0.00189
74.5911	0.00172				74.5911	0.00188
74.6414	0.0017				74.6414	0.00187
74.6917	0.00169				74.6917	0.00186
74.742	0.00167				74.742	0.00185
74.7922	0.00165				74.7922	0.00183
74.8425	0.00163				74.8425	0.00182
74.8928	0.00161				74.8928	0.00181
74.943	0.0016				74.943	0.0018
74.9933	0.00157				74.9933	0.00178
75.0436	0.00155				75.0436	0.00177
75.0938	0.00153				75.0938	0.00175
75.1441	0.00151				75.1441	0.00174
75.1944	0.00148				75.1944	0.00172
75.2446	0.00146				75.2446	0.00171
75.2949	0.00144				75.2949	0.00169
75.3452	0.00141				75.3452	0.00168
75.3954	0.00139				75.3954	0.00166
75.4457	0.00137				75.4457	0.00165
75.496	0.00134				75.496	0.00163
75.5463	0.00132				75.5463	0.00162
75.5965	0.0013				75.5965	0.0016
75.6468	0.00128				75.6468	0.00159
75.6971	0.00126				75.6971	0.00157
75.7473	0.00124				75.7473	0.00156
75.7976	0.00122				75.7976	0.00154
75.8479	0.0012				75.8479	0.00153
75.8981	0.00118				75.8981	0.00151
75.9484	0.00117				75.9484	0.0015
75.9987	0.00116				75.9987	0.00148
76.0489	0.00114				76.0489	0.00147
76.0992	0.00113				76.0992	0.00145
76.1495	0.00112				76.1495	0.00143
76.1997	0.00111				76.1997	0.00141
76.25	0.00111				76.25	0.0014
76.3003	0.0011				76.3003	0.00138
76.3505	0.00109				76.3505	0.00136
76.4008	0.00109				76.4008	0.00134
76.4511	0.00108				76.4511	0.00132
76.5013	0.00108				76.5013	0.0013
76.5516	0.00108				76.5516	0.00128
76.6019	0.00107				76.6019	0.00126
76.6521	0.00107				76.6521	0.00124
76.7024	0.00107				76.7024	0.00122
76.7527	0.00107				76.7527	0.00119
76.8029	0.00107				76.8029	0.00117
76.8532	0.00107				76.8532	0.00115
76.9035	0.00107				76.9035	0.00113
76.9537	0.00107				76.9537	0.00111
77.004	0.00107				77.004	0.00108
77.0543	0.00107				77.0543	0.00106
77.1046	0.00106				77.1046	0.00104
77.1548	0.00106				77.1548	0.00102
77.2051	0.00106				77.2051	0.000993794
77.2554	0.00106				77.2554	0.000971562
77.3056	0.00106				77.3056	0.000949538
77.3559	0.00106				77.3559	0.000927789
77.4062	0.00106				77.4062	0.000906388
77.4564	0.00105				77.4564	0.000885416
77.5067	0.00105				77.5067	0.000864959
77.557	0.00105				77.557	0.000845108
77.6072	0.00105				77.6072	0.000825953
77.6575	0.00104				77.6575	0.000807574
77.7078	0.00104				77.7078	0.000790042
77.758	0.00104				77.758	0.000773407
77.8083	0.00103				77.8083	0.000757697
77.8586	0.00103				77.8586	0.000742917
77.9089	0.00102				77.9089	0.000729055
77.9591	0.00102				77.9591	0.000716081
78.0094	0.00101				78.0094	0.000703952
78.0597	0.00101				78.0597	0.000692626
78.1099	0.001				78.1099	0.000682061
78.1602	0.00099303				78.1602	0.000672235
78.2105	0.000984424				78.2105	0.000663144
78.2607	0.000974853				78.2607	0.000654797
78.311	0.000964275				78.311	0.000647219
78.3613	0.000952661				78.3613	0.000640443
78.4115	0.000940002				78.4115	0.000634505
78.4618	0.000926307				78.4618	0.000629435
78.5121	0.000911602				78.5121	0.000625257
78.5623	0.000895931				78.5623	0.00062198
78.6126	0.00087935				78.6126	0.000619598
78.6629	0.000861926				78.6629	0.000618092
78.7131	0.000843736				78.7131	0.000617443
78.7634	0.000824864				78.7634	0.000617623
78.8137	0.000805396				78.8137	0.000618596
78.8639	0.000785418				78.8639	0.00062032
78.9142	0.00076501				78.9142	0.000622741
78.9645	0.000744248				78.9645	0.0006258
79.0148	0.0007232				79.0148	0.000629429
79.065	0.00070193				79.065	0.00063356
79.1153	0.000680504				79.1153	0.000638118
79.1655	0.000658992				79.1655	0.000643016
79.2158	0.000637474				79.2158	0.000648168
79.2661	0.000616042				79.2661	0.000653481
79.3163	0.000594795				79.3163	0.00065886
79.3666	0.000573841				79.3666	0.000664206
79.4169	0.000553286				79.4169	0.000669416
79.4672	0.000533235				79.4672	0.000674385
79.5174	0.000513783				79.5174	0.000679014
79.5677	0.000495033				79.5677	0.000683211
79.618	0.000477088				79.618	0.000686898
79.6682	0.000460053				79.6682	0.000690002
79.7185	0.000444031				79.7185	0.000692453
79.7688	0.000429116				79.7688	0.000694187
79.819	0.000415395				79.819	0.000695129
79.8693	0.000402944				79.8693	0.000695198
79.9196	0.000391829				79.9196	0.000694311
79.9698	0.00038209				79.9698	0.000692389
80.0201	0.000373737				80.0201	0.000689371
80.0704	0.000366752				80.0704	0.000685211
80.1206	0.000361095				80.1206	0.00067989
80.1709	0.000356713				80.1709	0.00067342
80.2212	0.000353542				80.2212	0.000665829
80.2715	0.000351511				80.2715	0.000657175
80.3217	0.000350541				80.3217	0.000647534
80.372	0.000350552				80.372	0.000637002
80.4223	0.000351467				80.4223	0.000625686
80.4725	0.00035321				80.4725	0.000613704
80.5228	0.000355716				80.5228	0.000601168
80.5731	0.000358931				80.5731	0.000588177
80.6233	0.000362807				80.6233	0.000574827
80.6736	0.000367302				80.6736	0.00056121
80.7239	0.000372379				80.7239	0.000547411
80.7741	0.000377994				80.7741	0.000533506
80.8244	0.000384086				80.8244	0.000519558
80.8747	0.000390588				80.8747	0.000505617
80.9249	0.000397413				80.9249	0.000491727
80.9752	0.000404462				80.9752	0.000477925
81.0255	0.000411622				81.0255	0.000464249
81.0757	0.000418776				81.0757	0.000450727
81.126	0.000425806				81.126	0.000437372
81.1763	0.000432606				81.1763	0.00042419
81.2265	0.000439085				81.2265	0.000411171
81.2768	0.000445171				81.2768	0.000398298
81.3271	0.000450803				81.3271	0.000385547
81.3774	0.00045593				81.3774	0.0003729
81.4276	0.000460509				81.4276	0.000360343
81.4779	0.000464513				81.4779	0.000347874
81.5281	0.000467935				81.5281	0.000335506
81.5784	0.000470797				81.5784	0.000323256
81.6287	0.000473146				81.6287	0.00031115
81.679	0.000475056				81.679	0.000299219
81.7292	0.000476622				81.7292	0.000287489
81.7795	0.00047796				81.7795	0.000275983
81.8298	0.000479199				81.8298	0.00026471
81.88	0.000480471				81.88	0.000253676
81.9303	0.000481902				81.9303	0.000242886
81.9806	0.000483607				81.9806	0.000232355
82.0308	0.000485689				82.0308	0.000222101
82.0811	0.000488236				82.0811	0.000212147
82.1314	0.00049132				82.1314	0.000202507
82.1816	0.000494989				82.1816	0.000193191
82.2319	0.000499263				82.2319	0.000184215
82.2822	0.000504122				82.2822	0.000175592
82.3324	0.000509516				82.3324	0.000167341
82.3827	0.000515368				82.3827	0.000159472
82.433	0.000521588				82.433	0.000151996
82.4832	0.000528079				82.4832	0.000144915
82.5335	0.000534744				82.5335	0.000138216
82.5838	0.000541495				82.5838	0.00013188
82.6341	0.000548252				82.6341	0.000125886
82.6843	0.000554947				82.6843	0.000120212
82.7346	0.000561513				82.7346	0.000114831
82.7849	0.00056788				82.7849	0.000109709
82.8351	0.000573969				82.8351	0.000104805
82.8854	0.000579693				82.8854	0.000100082
82.9357	0.000584947				82.9357	9.55096e-05
82.9859	0.000589617				82.9859	9.10555e-05
83.0362	0.00059358				83.0362	8.66833e-05
83.0865	0.000596712				83.0865	8.2346e-05
83.1367	0.000598889				83.1367	7.79879e-05
83.187	0.000599989				83.187	7.35456e-05
83.2373	0.000599895				83.2373	6.89447e-05
83.2875	0.000598498				83.2875	6.41099e-05
83.3378	0.000595705				83.3378	5.89758e-05
83.3881	0.000591439				83.3881	5.34936e-05
83.4383	0.000585639				83.4383	4.76315e-05
83.4886	0.000578263				83.4886	4.13793e-05
83.5389	0.000569289				83.5389	3.4749e-05
83.5891	0.000558727				83.5891	2.77707e-05
83.6394	0.000546625				83.6394	2.04983e-05
83.6897	0.000533069				83.6897	1.30066e-05
83.7399	0.000518178				83.7399	5.38804e-06
83.7902	0.000502095				83.7902	-2.25876e-06
83.8405	0.000484976				83.8405	-9.82663e-06
83.8907	0.000466988				83.8907	-1.72018e-05
83.941	0.000448315				83.941	-2.42697e-05
83.9913	0.000429161				83.9913	-3.09155e-05
84.0416	0.000409742				84.0416	-3.70373e-05
84.0918	0.000390279				84.0918	-4.25581e-05
84.1421	0.00037098				84.1421	-4.74297e-05
84.1924	0.000352028				84.1924	-5.1625e-05
84.2426	0.000333569				84.2426	-5.51367e-05
84.2929	0.000315714				84.2929	-5.79719e-05
84.3432	0.000298537				84.3432	-6.01572e-05
84.3934	0.00028209				84.3934	-6.1738e-05
84.4437	0.000266406				84.4437	-6.27738e-05
84.494	0.000251503				84.494	-6.3339e-05
84.5442	0.000237396				84.5442	-6.35174e-05
84.5945	0.000224091				84.5945	-6.33936e-05
84.6448	0.000211581				84.6448	-6.30511e-05
84.695	0.00019984				84.695	-6.2571e-05
84.7453	0.000188817				84.7453	-6.20296e-05
84.7956	0.000178449				84.7956	-6.14913e-05
84.8458	0.000168659				84.8458	-6.10098e-05
84.8961	0.000159354				84.8961	-6.06154e-05
84.9464	0.00015044				84.9464	-6.03075e-05
84.9967	0.000141822				84.9967	-6.00693e-05
85.0469	0.000133414				85.0469	-5.98773e-05
85.0972	0.000125139				85.0972	-5.97046e-05
85.1475	0.000116918				85.1475	-5.95192e-05
85.1977	0.000108664				85.1977	-5.92932e-05
85.248	0.00010028				85.248	-5.89967e-05
85.2983	9.16673e-05				85.2983	-5.86089e-05
85.3485	8.27239e-05				85.3485	-5.81197e-05
85.3988	7.33429e-05				85.3988	-5.75334e-05
85.4491	6.34152e-05				85.4491	-5.68645e-05
85.4993	5.28351e-05				85.4993	-5.61408e-05
85.5496	4.15095e-05				85.5496	-5.5397e-05
85.5999	2.93661e-05				85.5999	-5.46596e-05
85.6501	1.63592e-05				85.6501	-5.39441e-05
85.7004	2.46515e-06				85.7004	-5.32507e-05
85.7507	-1.23097e-05				85.7507	-5.25641e-05
85.8009	-2.79339e-05				85.8009	-5.18506e-05
85.8512	-4.43497e-05				85.8512	-5.10614e-05
85.9015	-6.14679e-05				85.9015	-5.01266e-05
85.9517	-7.91626e-05				85.9517	-4.89554e-05
86.002	-9.72738e-05				86.002	-4.74539e-05
86.0523	-0.000115618				86.0523	-4.55362e-05
86.1025	-0.000133997				86.1025	-4.31314e-05
86.1528	-0.000152213				86.1528	-4.01833e-05
86.2031	-0.000170074				86.2031	-3.66513e-05
86.2533	-0.000187398				86.2533	-3.25097e-05
86.3036	-0.000204013				86.3036	-2.77508e-05
86.3539	-0.000219759				86.3539	-2.239e-05
86.4042	-0.000234479				86.4042	-1.64699e-05
86.4544	-0.000248021				86.4544	-1.00615e-05
86.5047	-0.000260236				86.5047	-3.26651e-06
86.555	-0.000270995				86.555	3.78941e-06
86.6052	-0.000280194				86.6052	1.09608e-05
86.6555	-0.000287773				86.6555	1.80937e-05
86.7058	-0.000293713				86.7058	2.50324e-05
86.756	-0.000298022				86.756	3.16222e-05
86.8063	-0.000300736				86.8063	3.77061e-05
86.8566	-0.000301907				86.8566	4.31453e-05
86.9068	-0.000301598				86.9068	4.78282e-05
86.9571	-0.00029988				86.9571	5.16604e-05
87.0074	-0.000296819				87.0074	5.45656e-05
87.0576	-0.00029249				87.0576	5.64874e-05
87.1079	-0.000286976				87.1079	5.73925e-05
87.1582	-0.000280368				87.1582	5.72662e-05
87.2084	-0.000272763				87.2084	5.61156e-05
87.2587	-0.00026426				87.2587	5.39589e-05
87.309	-0.00025496				87.309	5.08112e-05
87.3593	-0.00024496				87.3593	4.66835e-05
87.4095	-0.000234361				87.4095	4.15784e-05
87.4598	-0.000223258				87.4598	3.54905e-05
87.5101	-0.000211752				87.5101	2.84014e-05
87.5603	-0.00019995				87.5603	2.02964e-05
87.6106	-0.000187973				87.6106	1.11597e-05
87.6609	-0.000175961				87.6609	9.80023e-07
87.7111	-0.000164069				87.7111	-1.02479e-05
87.7614	-0.00015246				87.7614	-2.25254e-05
87.8117	-0.000141296				87.8117	-3.58478e-05
87.8619	-0.000130726				87.8619	-5.01954e-05
87.9122	-0.000120867				87.9122	-6.55332e-05
87.9625	-0.000111805				87.9625	-8.18166e-05
88.0127	-0.000103587				88.0127	-9.89918e-05
88.063	-9.62349e-05				88.063	-0.000116995
88.1133	-8.97511e-05				88.1133	-0.000135748
88.1635	-8.41235e-05				88.1635	-0.00015516
88.2138	-7.93306e-05				88.2138	-0.000175124
88.2641	-7.53429e-05				88.2641	-0.000195524
88.3143	-7.21225e-05				88.3143	-0.00021624
88.3646	-6.96223e-05				88.3646	-0.000237153
88.4149	-6.77903e-05				88.4149	-0.000258148
88.4651	-6.65783e-05				88.4651	-0.000279124
88.5154	-6.59469e-05				88.5154	-0.000299993
88.5657	-6.58698e-05				88.5657	-0.000320677
88.6159	-6.6336e-05				88.6159	-0.00034111
88.6662	-6.73449e-05				88.6662	-0.000361234
88.7165	-6.88998e-05				88.7165	-0.000381002
88.7668	-7.10154e-05				88.7668	-0.00040038
88.817	-7.37037e-05				88.817	-0.000419345
88.8673	-7.69746e-05				88.8673	-0.000437878
88.9176	-8.08317e-05				88.9176	-0.000455963
88.9678	-8.5277e-05				88.9678	-0.000473574
89.0181	-9.03192e-05				89.0181	-0.000490677
89.0684	-9.59723e-05				89.0684	-0.000507228
89.1186	-0.000102252				89.1186	-0.000523178
89.1689	-0.000109168				89.1689	-0.000538473
89.2192	-0.000116713				89.2192	-0.000553062
89.2694	-0.000124866				89.2694	-0.000566892
89.3197	-0.00013359				89.3197	-0.000579914
89.37	-0.000142834				89.37	-0.000592082
89.4202	-0.000152536				89.4202	-0.000603361
89.4705	-0.000162632				89.4705	-0.000613727
89.5208	-0.000173063				89.5208	-0.000623168
89.571	-0.000183774				89.571	-0.000631675
89.6213	-0.000194717				89.6213	-0.000639251
89.6716	-0.000205843				89.6716	-0.000645901
89.7219	-0.000217104				89.7219	-0.000651648
89.7721	-0.000228439				89.7721	-0.000656532
89.8224	-0.000239778				89.8224	-0.00066062
89.8726	-0.000251035				89.8726	-0.000664001
89.9229	-0.00026212				89.9229	-0.0006668
89.9732	-0.000272945				89.9732	-0.000669163
90.0235	-0.000283438				90.0235	-0.000671263
90.0737	-0.000293538				90.0737	-0.000673284
90.124	-0.000303202				90.124	-0.000675413
90.1743	-0.000312404				90.1743	-0.000677824
90.2245	-0.000321122				90.2245	-0.000680682
90.2748	-0.000329344				90.2748	-0.000684133
90.3251	-0.000337054				90.3251	-0.000688302
90.3753	-0.000344244				90.3753	-0.00069328
90.4256	-0.000350913				90.4256	-0.00069911
90.4759	-0.000357069				90.4759	-0.000705782
90.5261	-0.000362739				90.5261	-0.000713232
90.5764	-0.000367956				90.5764	-0.000721352
90.6267	-0.000372766				90.6267	-0.000730006
90.6769	-0.000377223				90.6769	-0.000739042
90.7272	-0.000381382				90.7272	-0.000748299
90.7775	-0.000385301				90.7775	-0.000757618
90.8277	-0.00038903				90.8277	-0.000766836
90.878	-0.000392609				90.878	-0.000775791
90.9283	-0.000396067				90.9283	-0.000784317
90.9785	-0.000399426				90.9785	-0.000792244
91.0288	-0.000402703				91.0288	-0.000799416
91.0791	-0.000405902				91.0791	-0.000805693
91.1294	-0.000409018				91.1294	-0.000810951
91.1796	-0.000412023				91.1796	-0.000815079
91.2299	-0.000414872				91.2299	-0.00081797
91.2802	-0.000417504				91.2802	-0.000819518
91.3304	-0.000419856				91.3304	-0.000819619
91.3807	-0.000421867				91.3807	-0.000818174
91.431	-0.000423491				91.431	-0.000815111
91.4812	-0.0004247				91.4812	-0.000810374
91.5315	-0.000425475				91.5315	-0.000803919
91.5818	-0.000425807				91.5818	-0.000795718
91.632	-0.00042569				91.632	-0.000785764
91.6823	-0.000425119				91.6823	-0.000774071
91.7326	-0.000424089				91.7326	-0.000760677
91.7828	-0.000422596				91.7828	-0.000745652
91.8331	-0.000420637				91.8331	-0.000729084
91.8834	-0.00041822				91.8834	-0.000711083
91.9337	-0.000415365				91.9337	-0.000691776
91.9839	-0.000412104				91.9839	-0.000671313
92.0342	-0.000408485				92.0342	-0.000649862
92.0845	-0.000404573				92.0845	-0.0006276
92.1347	-0.000400439				92.1347	-0.000604708
92.185	-0.000396156				92.185	-0.000581365
92.2352	-0.0003918				92.2352	-0.000557742
92.2855	-0.000387448				92.2855	-0.00053401
92.3358	-0.00038318				92.3358	-0.000510326
92.3861	-0.000380113				92.3861	-0.000486824
92.4363	-0.000381768				92.4363	-0.000462876
92.4866	-0.000383876				92.4866	-0.000434598
92.5369	-0.000386335				92.5369	-0.000407297
92.5871	-0.000389065				92.5871	-0.000380886
92.6374	-0.00039201				92.6374	-0.00035524
92.6877	-0.000395137				92.6877	-0.000330221
92.7379	-0.000398428				92.7379	-0.00030569
92.7882	-0.000401873				92.7882	-0.000281521
92.8385	-0.00040547				92.8385	-0.000257601
92.8887	-0.000409215				92.8887	-0.000233829
92.939	-0.000413108				92.939	-0.00021012
92.9893	-0.000417145				92.9893	-0.000186401
93.0395	-0.000421327				93.0395	-0.00016261
93.0898	-0.000425649				93.0898	-0.000138697
93.1401	-0.000430107				93.1401	-0.000114623
93.1903	-0.000434695				93.1903	-9.03539e-05
93.2406	-0.000439408				93.2406	-6.58663e-05
93.2909	-0.000444239				93.2909	-4.11401e-05
93.3411	-0.000449181				93.3411	-1.61606e-05
93.3914	-0.000454227				93.3914	9.0825e-06
93.4417	-0.000459369				93.4417	3.45957e-05
93.492	-0.000464602				93.492	6.0382e-05
93.5422	-0.000469919				93.5422	8.64409e-05
93.5925	-0.000475314				93.5925	0.000112769
93.6428	-0.000480782				93.6428	0.00013936
93.693	-0.000486318				93.693	0.000166208
93.7433	-0.000491919				93.7433	0.000193304
93.7936	-0.000497583				93.7936	0.00022064
93.8438	-0.000503309				93.8438	0.000248208
93.8941	-0.000509096				93.8941	0.000275998
93.9444	-0.000514946				93.9444	0.000303998
93.9946	-0.000520859				93.9946	0.000332197
94.0449	-0.000526836				94.0449	0.000360584
94.0952	-0.000532877				94.0952	0.000389147
94.1454	-0.000538983				94.1454	0.000417875
94.1957	-0.000545155				94.1957	0.000446757
94.246	-0.000551391				94.246	0.000475782
94.2963	-0.000557692				94.2963	0.000504938
94.3465	-0.000564057				94.3465	0.000534215
94.3968	-0.000570485				94.3968	0.000563602
94.4471	-0.000576976				94.4471	0.000593087
94.4973	-0.000583528				94.4973	0.000622662
94.5476	-0.00059014				94.5476	0.000652315
94.5979	-0.00059681				94.5979	0.000682038
94.6481	-0.000603538				94.6481	0.000711821
94.6984	-0.000610321				94.6984	0.000741655
94.7487	-0.000617158				94.7487	0.000771533
94.7989	-0.000624048				94.7989	0.000801448
94.8492	-0.000630988				94.8492	0.000831391
94.8995	-0.000637977				94.8995	0.000861358
94.9497	-0.000645004				94.9497	0.000891343
95	-0.00065203				95	0.000921339

## Sheet: Fig 3e
TCR4							TCR4					TCR3							TCR3
Conc.	RUs	Conc.	RUs	Conc.	Fit		Conc.	RUs	Conc.	RUs		Conc.	RUs	Conc.	RUs	Conc.	Fit		Conc.	RUs	Conc.	RUs
Neo_1	Neo_1	Neo_2	Neo_2	Neo_Fitting	Neo_Fitting		BtaNeo_1	BtaNeo_1	BtaNeo_2	BtaNeo_2		Neo_1	Neo_1	Neo_2	Neo_2	Neo_Fitting	Neo_Fitting		BtaNeo_1	BtaNeo_1	BtaNeo_2	BtaNeo_2
455.73	163.35	455.73	162.613	0	0		285.93	-5.21699	285.93	-9.34004		411.9	574.925	411.9	555.016	0	0		258.41	-94.4437	258.41	-93.8947
230.3	157.893	230.3	156.009	0.58079	1.90515		146.4	8.98963	146.4	7.74041		210.17	443.585	210.17	429.864	0.51404	2.13514		131.65	-46.6042	131.65	-45.5904
111.63	127.337	111.63	125.996	1.16158	3.77217		74.48	11.8718	74.48	11.5152		104.88	290.05	104.88	282.605	1.02809	4.25956		67.8	-22.0741	67.8	-21.1677
60.23	93.9251	60.23	94.2305	1.74237	5.60219		37.1	11.1922	37.1	11.7055		53.35	174.678	53.35	170.278	1.54213	6.37333		34.66	-11.2627	34.66	-10.4688
30.41	64.2247	30.41	64.3353	2.32316	7.39632		19.24	9.49278	19.24	9.39496		27.47	101.294	27.47	98.7773	2.05618	8.47655		18.06	-5.5362	18.06	-4.68092
15.57	41.4213	15.57	41.4945	2.90395	9.15558		9.94	7.07645	9.94	7.21565		14.03	57.284	14.03	58.3099	2.57022	10.5693		8.99	-2.67669	8.99	-1.69789
0	0	0	0	3.48474	10.881		5.16	4.71458	5.16	4.98086		0	0	0	0	3.08426	12.6516		4.46	-1.77101	4.46	-1.35109
				4.06554	12.5735		2.58	2.78927	2.58	2.9939						3.59831	14.7236		2.16	-1.13744	2.16	-0.67686
				4.64633	14.2341		0	0	0	0						4.11235	16.7854		0	0	0	0
				5.22712	15.8636											4.6264	18.8369
				5.80791	17.4629											5.14044	20.8784
				6.3887	19.0329											5.65448	22.9099
				6.96949	20.5743											6.16853	24.9314
				7.55028	22.0879											6.68257	26.943
				8.13107	23.5745											7.19662	28.9448
				8.71186	25.0348											7.71066	30.9369
				9.29265	26.4694											8.2247	32.9193
				9.87344	27.879											8.73875	34.8921
				10.4542	29.2644											9.25279	36.8554
				11.035	30.626											9.76684	38.8093
				11.6158	31.9646											10.2809	40.7537
				12.1966	33.2806											10.7949	42.6889
				12.7774	34.5747											11.309	44.6148
				13.3582	35.8474											11.823	46.5315
				13.939	37.0992											12.3371	48.4391
				14.5198	38.3307											12.8511	50.3376
				15.1006	39.5423											13.3651	52.2271
				15.6814	40.7345											13.8792	54.1077
				16.2621	41.9077											14.3932	55.9794
				16.8429	43.0625											14.9073	57.8424
				17.4237	44.1992											15.4213	59.6966
				18.0045	45.3183											15.9354	61.5421
				18.5853	46.4202											16.4494	63.379
				19.1661	47.5052											16.9635	65.2073
				19.7469	48.5738											17.4775	67.0272
				20.3277	49.6263											17.9915	68.8386
				20.9085	50.6631											18.5056	70.6416
				21.4893	51.6845											19.0196	72.4363
				22.07	52.691											19.5337	74.2227
				22.6508	53.6827											20.0477	76.001
				23.2316	54.66											20.5618	77.771
				23.8124	55.6232											21.0758	79.533
				24.3932	56.5727											21.5898	81.287
				24.974	57.5087											22.1039	83.0329
				25.5548	58.4316											22.6179	84.7709
				26.1356	59.3415											23.132	86.5011
				26.7164	60.2388											23.646	88.2234
				27.2972	61.1236											24.1601	89.938
				27.878	61.9964											24.6741	91.6448
				28.4587	62.8573											25.1882	93.344
				29.0395	63.7065											25.7022	95.0355
				29.6203	64.5444											26.2162	96.7195
				30.2011	65.371											26.7303	98.396
				30.7819	66.1868											27.2443	100.065
				31.3627	66.9917											27.7584	101.727
				31.9435	67.7862											28.2724	103.381
				32.5243	68.5703											28.7865	105.028
				33.1051	69.3443											29.3005	106.667
				33.6859	70.1084											29.8146	108.3
				34.2667	70.8627											30.3286	109.925
				34.8475	71.6075											30.8426	111.543
				35.4282	72.3429											31.3567	113.154
				36.009	73.0691											31.8707	114.758
				36.5898	73.7863											32.3848	116.355
				37.1706	74.4947											32.8988	117.945
				37.7514	75.1943											33.4129	119.529
				38.3322	75.8854											33.9269	121.105
				38.913	76.5682											34.441	122.675
				39.4938	77.2427											34.955	124.237
				40.0746	77.9091											35.469	125.793
				40.6554	78.5676											35.9831	127.343
				41.2362	79.2182											36.4971	128.886
				41.8169	79.8613											37.0112	130.422
				42.3977	80.4968											37.5252	131.951
				42.9785	81.1249											38.0393	133.475
				43.5593	81.7458											38.5533	134.991
				44.1401	82.3595											39.0673	136.502
				44.7209	82.9661											39.5814	138.005
				45.3017	83.566											40.0954	139.503
				45.8825	84.159											40.6095	140.994
				46.4633	84.7453											41.1235	142.479
				47.044	85.3251											41.6376	143.958
				47.6248	85.8985											42.1516	145.43
				48.2056	86.4655											42.6657	146.897
				48.7864	87.0263											43.1797	148.357
				49.3672	87.5809											43.6937	149.811
				49.948	88.1295											44.2078	151.26
				50.5288	88.6722											44.7218	152.702
				51.1096	89.2091											45.2359	154.138
				51.6904	89.7402											45.7499	155.568
				52.2712	90.2657											46.264	156.993
				52.852	90.7856											46.778	158.411
				53.4327	91.3											47.2921	159.824
				54.0135	91.809											47.8061	161.231
				54.5943	92.3127											48.3201	162.632
				55.1751	92.8112											48.8342	164.028
				55.7559	93.3046											49.3482	165.418
				56.3367	93.7929											49.8623	166.802
				56.9175	94.2762											50.3763	168.181
				57.4983	94.7546											50.8904	169.554
				58.0791	95.2282											51.4044	170.922
				58.6599	95.697											51.9184	172.284
				59.2407	96.1612											52.4325	173.64
				59.8214	96.6207											52.9465	174.991
				60.4022	97.0756											53.4606	176.337
				60.983	97.5261											53.9746	177.678
				61.5638	97.9721											54.4887	179.013
				62.1446	98.4139											55.0027	180.342
				62.7254	98.8513											55.5168	181.667
				63.3062	99.2845											56.0308	182.986
				63.887	99.7135											56.5448	184.3
				64.4678	100.138											57.0589	185.609
				65.0486	100.559											57.5729	186.913
				65.6294	100.976											58.087	188.211
				66.2101	101.389											58.601	189.505
				66.7909	101.798											59.1151	190.793
				67.3717	102.203											59.6291	192.077
				67.9525	102.605											60.1431	193.355
				68.5333	103.003											60.6572	194.628
				69.1141	103.397											61.1712	195.897
				69.6949	103.787											61.6853	197.16
				70.2757	104.174											62.1993	198.419
				70.8565	104.557											62.7134	199.673
				71.4373	104.937											63.2274	200.922
				72.0181	105.314											63.7415	202.166
				72.5988	105.687											64.2555	203.405
				73.1796	106.057											64.7695	204.64
				73.7604	106.423											65.2836	205.87
				74.3412	106.786											65.7976	207.095
				74.922	107.146											66.3117	208.316
				75.5028	107.503											66.8257	209.532
				76.0836	107.857											67.3398	210.743
				76.6644	108.208											67.8538	211.95
				77.2452	108.555											68.3679	213.152
				77.826	108.9											68.8819	214.35
				78.4068	109.242											69.3959	215.543
				78.9875	109.581											69.91	216.732
				79.5683	109.916											70.424	217.916
				80.1491	110.249											70.9381	219.096
				80.7299	110.58											71.4521	220.271
				81.3107	110.907											71.9662	221.442
				81.8915	111.232											72.4802	222.609
				82.4723	111.554											72.9942	223.771
				83.0531	111.873											73.5083	224.929
				83.6339	112.19											74.0223	226.083
				84.2147	112.504											74.5364	227.232
				84.7955	112.816											75.0504	228.377
				85.3762	113.124											75.5645	229.518
				85.957	113.431											76.0785	230.655
				86.5378	113.735											76.5926	231.788
				87.1186	114.036											77.1066	232.916
				87.6994	114.336											77.6206	234.041
				88.2802	114.632											78.1347	235.161
				88.861	114.927											78.6487	236.277
				89.4418	115.219											79.1628	237.389
				90.0226	115.508											79.6768	238.497
				90.6034	115.796											80.1909	239.601
				91.1842	116.081											80.7049	240.701
				91.7649	116.364											81.219	241.797
				92.3457	116.645											81.733	242.89
				92.9265	116.923											82.2471	243.978
				93.5073	117.2											82.7611	245.062
				94.0881	117.474											83.2751	246.143
				94.6689	117.746											83.7892	247.219
				95.2497	118.016											84.3032	248.292
				95.8305	118.284											84.8173	249.361
				96.4113	118.55											85.3313	250.426
				96.9921	118.814											85.8454	251.487
				97.5729	119.076											86.3594	252.545
				98.1536	119.336											86.8734	253.599
				98.7344	119.594											87.3875	254.649
				99.3152	119.85											87.9015	255.695
				99.896	120.105											88.4156	256.738
				100.477	120.357											88.9296	257.777
				101.058	120.608											89.4437	258.812
				101.638	120.856											89.9577	259.844
				102.219	121.103											90.4718	260.872
				102.8	121.348											90.9858	261.897
				103.381	121.592											91.4998	262.918
				103.962	121.833											92.0139	263.935
				104.542	122.073											92.5279	264.949
				105.123	122.311											93.042	265.96
				105.704	122.548											93.556	266.967
				106.285	122.782											94.0701	267.97
				106.866	123.016											94.5841	268.97
				107.446	123.247											95.0982	269.967
				108.027	123.477											95.6122	270.96
				108.608	123.705											96.1262	271.95
				109.189	123.932											96.6403	272.936
				109.769	124.157											97.1543	273.919
				110.35	124.38											97.6684	274.899
				110.931	124.602											98.1824	275.875
				111.512	124.822											98.6965	276.848
				112.093	125.041											99.2105	277.818
				112.673	125.258											99.7245	278.784
				113.254	125.474											100.239	279.747
				113.835	125.689											100.753	280.707
				114.416	125.902											101.267	281.663
				114.997	126.113											101.781	282.617
				115.577	126.323											102.295	283.567
				116.158	126.532											102.809	284.514
				116.739	126.739											103.323	285.458
				117.32	126.945											103.837	286.399
				117.901	127.15											104.351	287.336
				118.481	127.353											104.865	288.271
				119.062	127.555											105.379	289.202
				119.643	127.755											105.893	290.13
				120.224	127.954											106.407	291.055
				120.804	128.152											106.921	291.977
				121.385	128.349											107.435	292.896
				121.966	128.544											107.949	293.812
				122.547	128.738											108.463	294.725
				123.128	128.931											108.977	295.635
				123.708	129.122											109.491	296.542
				124.289	129.313											110.005	297.446
				124.87	129.502											110.519	298.347
				125.451	129.69											111.034	299.246
				126.032	129.877											111.548	300.141
				126.612	130.062											112.062	301.033
				127.193	130.246											112.576	301.922
				127.774	130.43											113.09	302.809
				128.355	130.612											113.604	303.693
				128.936	130.793											114.118	304.573
				129.516	130.972											114.632	305.451
				130.097	131.151											115.146	306.326
				130.678	131.329											115.66	307.199
				131.259	131.505											116.174	308.068
				131.84	131.681											116.688	308.935
				132.42	131.855											117.202	309.799
				133.001	132.028											117.716	310.66
				133.582	132.2											118.23	311.518
				134.163	132.371											118.744	312.374
				134.743	132.542											119.258	313.227
				135.324	132.711											119.772	314.077
				135.905	132.879											120.286	314.925
				136.486	133.046											120.8	315.769
				137.067	133.212											121.314	316.612
				137.647	133.377											121.828	317.451
				138.228	133.541											122.342	318.288
				138.809	133.704											122.857	319.122
				139.39	133.866											123.371	319.954
				139.971	134.027											123.885	320.783
				140.551	134.187											124.399	321.609
				141.132	134.347											124.913	322.433
				141.713	134.505											125.427	323.254
				142.294	134.663											125.941	324.073
				142.875	134.819											126.455	324.889
				143.455	134.975											126.969	325.703
				144.036	135.129											127.483	326.514
				144.617	135.283											127.997	327.322
				145.198	135.436											128.511	328.128
				145.778	135.588											129.025	328.932
				146.359	135.739											129.539	329.733
				146.94	135.89											130.053	330.531
				147.521	136.039											130.567	331.328
				148.102	136.188											131.081	332.121
				148.682	136.336											131.595	332.913
				149.263	136.483											132.109	333.701
				149.844	136.629											132.623	334.488
				150.425	136.774											133.137	335.272
				151.006	136.918											133.651	336.054
				151.586	137.062											134.166	336.833
				152.167	137.205											134.68	337.61
				152.748	137.347											135.194	338.384
				153.329	137.488											135.708	339.156
				153.91	137.629											136.222	339.926
				154.49	137.769											136.736	340.694
				155.071	137.908											137.25	341.459
				155.652	138.046											137.764	342.222
				156.233	138.183											138.278	342.983
				156.814	138.32											138.792	343.741
				157.394	138.456											139.306	344.497
				157.975	138.591											139.82	345.251
				158.556	138.726											140.334	346.002
				159.137	138.86											140.848	346.752
				159.717	138.993											141.362	347.499
				160.298	139.125											141.876	348.244
				160.879	139.257											142.39	348.986
				161.46	139.388											142.904	349.727
				162.041	139.518											143.418	350.465
				162.621	139.648											143.932	351.201
				163.202	139.777											144.446	351.935
				163.783	139.905											144.96	352.667
				164.364	140.032											145.474	353.396
				164.945	140.159											145.989	354.124
				165.525	140.286											146.503	354.849
				166.106	140.411											147.017	355.572
				166.687	140.536											147.531	356.293
				167.268	140.66											148.045	357.012
				167.849	140.784											148.559	357.729
				168.429	140.907											149.073	358.444
				169.01	141.029											149.587	359.156
				169.591	141.151											150.101	359.867
				170.172	141.272											150.615	360.576
				170.752	141.393											151.129	361.282
				171.333	141.512											151.643	361.987
				171.914	141.632											152.157	362.689
				172.495	141.75											152.671	363.389
				173.076	141.868											153.185	364.088
				173.656	141.986											153.699	364.784
				174.237	142.103											154.213	365.478
				174.818	142.219											154.727	366.171
				175.399	142.335											155.241	366.861
				175.98	142.45											155.755	367.55
				176.56	142.564											156.269	368.236
				177.141	142.678											156.783	368.921
				177.722	142.792											157.297	369.603
				178.303	142.905											157.812	370.284
				178.884	143.017											158.326	370.962
				179.464	143.129											158.84	371.639
				180.045	143.24											159.354	372.314
				180.626	143.351											159.868	372.987
				181.207	143.461											160.382	373.658
				181.788	143.57											160.896	374.327
				182.368	143.679											161.41	374.994
				182.949	143.788											161.924	375.659
				183.53	143.896											162.438	376.323
				184.111	144.003											162.952	376.985
				184.691	144.11											163.466	377.644
				185.272	144.217											163.98	378.302
				185.853	144.323											164.494	378.958
				186.434	144.428											165.008	379.613
				187.015	144.533											165.522	380.265
				187.595	144.638											166.036	380.916
				188.176	144.741											166.55	381.565
				188.757	144.845											167.064	382.212
				189.338	144.948											167.578	382.857
				189.919	145.05											168.092	383.5
				190.499	145.152											168.606	384.142
				191.08	145.254											169.12	384.782
				191.661	145.355											169.635	385.42
				192.242	145.456											170.149	386.056
				192.823	145.556											170.663	386.691
				193.403	145.655											171.177	387.324
				193.984	145.754											171.691	387.955
				194.565	145.853											172.205	388.585
				195.146	145.951											172.719	389.212
				195.726	146.049											173.233	389.838
				196.307	146.147											173.747	390.463
				196.888	146.244											174.261	391.085
				197.469	146.34											174.775	391.706
				198.05	146.436											175.289	392.325
				198.63	146.532											175.803	392.943
				199.211	146.627											176.317	393.559
				199.792	146.722											176.831	394.173
				200.373	146.816											177.345	394.786
				200.954	146.91											177.859	395.397
				201.534	147.003											178.373	396.006
				202.115	147.096											178.887	396.613
				202.696	147.189											179.401	397.219
				203.277	147.281											179.915	397.824
				203.858	147.373											180.429	398.427
				204.438	147.464											180.944	399.028
				205.019	147.555											181.458	399.627
				205.6	147.646											181.972	400.225
				206.181	147.736											182.486	400.822
				206.762	147.826											183	401.416
				207.342	147.915											183.514	402.01
				207.923	148.004											184.028	402.601
				208.504	148.093											184.542	403.191
				209.085	148.181											185.056	403.78
				209.665	148.269											185.57	404.367
				210.246	148.356											186.084	404.952
				210.827	148.443											186.598	405.536
				211.408	148.53											187.112	406.118
				211.989	148.616											187.626	406.699
				212.569	148.702											188.14	407.278
				213.15	148.788											188.654	407.856
				213.731	148.873											189.168	408.432
				214.312	148.958											189.682	409.007
				214.893	149.043											190.196	409.58
				215.473	149.127											190.71	410.152
				216.054	149.21											191.224	410.722
				216.635	149.294											191.738	411.291
				217.216	149.377											192.252	411.858
				217.797	149.46											192.767	412.424
				218.377	149.542											193.281	412.988
				218.958	149.624											193.795	413.551
				219.539	149.706											194.309	414.113
				220.12	149.787											194.823	414.672
				220.701	149.868											195.337	415.231
				221.281	149.949											195.851	415.788
				221.862	150.029											196.365	416.344
				222.443	150.109											196.879	416.898
				223.024	150.189											197.393	417.451
				223.604	150.268											197.907	418.002
				224.185	150.347											198.421	418.552
				224.766	150.426											198.935	419.101
				225.347	150.504											199.449	419.648
				225.928	150.582											199.963	420.194
				226.508	150.66											200.477	420.738
				227.089	150.737											200.991	421.281
				227.67	150.814											201.505	421.823
				228.251	150.891											202.019	422.363
				228.832	150.967											202.533	422.902
				229.412	151.043											203.047	423.44
				229.993	151.119											203.561	423.976
				230.574	151.195											204.075	424.511
				231.155	151.27											204.59	425.044
				231.736	151.345											205.104	425.576
				232.316	151.419											205.618	426.107
				232.897	151.494											206.132	426.637
				233.478	151.568											206.646	427.165
				234.059	151.641											207.16	427.692
				234.639	151.715											207.674	428.217
				235.22	151.788											208.188	428.741
				235.801	151.861											208.702	429.264
				236.382	151.933											209.216	429.786
				236.963	152.006											209.73	430.306
				237.543	152.078											210.244	430.825
				238.124	152.149											210.758	431.343
				238.705	152.221											211.272	431.859
				239.286	152.292											211.786	432.374
				239.867	152.363											212.3	432.888
				240.447	152.433											212.814	433.401
				241.028	152.504											213.328	433.912
				241.609	152.574											213.842	434.422
				242.19	152.643											214.356	434.931
				242.771	152.713											214.87	435.439
				243.351	152.782											215.384	435.945
				243.932	152.851											215.899	436.45
				244.513	152.92											216.413	436.954
				245.094	152.988											216.927	437.457
				245.674	153.056											217.441	437.958
				246.255	153.124											217.955	438.458
				246.836	153.192											218.469	438.957
				247.417	153.259											218.983	439.455
				247.998	153.326											219.497	439.952
				248.578	153.393											220.011	440.447
				249.159	153.46											220.525	440.941
				249.74	153.526											221.039	441.434
				250.321	153.592											221.553	441.926
				250.902	153.658											222.067	442.416
				251.482	153.724											222.581	442.906
				252.063	153.789											223.095	443.394
				252.644	153.854											223.609	443.881
				253.225	153.919											224.123	444.367
				253.806	153.984											224.637	444.852
				254.386	154.048											225.151	445.335
				254.967	154.112											225.665	445.818
				255.548	154.176											226.179	446.299
				256.129	154.24											226.693	446.779
				256.71	154.303											227.207	447.258
				257.29	154.367											227.722	447.736
				257.871	154.43											228.236	448.212
				258.452	154.492											228.75	448.688
				259.033	154.555											229.264	449.162
				259.613	154.617											229.778	449.635
				260.194	154.679											230.292	450.107
				260.775	154.741											230.806	450.579
				261.356	154.803											231.32	451.048
				261.937	154.864											231.834	451.517
				262.517	154.925											232.348	451.985
				263.098	154.986											232.862	452.452
				263.679	155.047											233.376	452.917
				264.26	155.107											233.89	453.381
				264.841	155.167											234.404	453.845
				265.421	155.228											234.918	454.307
				266.002	155.287											235.432	454.768
				266.583	155.347											235.946	455.228
				267.164	155.406											236.46	455.687
				267.745	155.466											236.974	456.145
				268.325	155.525											237.488	456.602
				268.906	155.583											238.002	457.058
				269.487	155.642											238.516	457.512
				270.068	155.7											239.03	457.966
				270.649	155.758											239.545	458.419
				271.229	155.816											240.059	458.87
				271.81	155.874											240.573	459.321
				272.391	155.932											241.087	459.77
				272.972	155.989											241.601	460.219
				273.552	156.046											242.115	460.666
				274.133	156.103											242.629	461.113
				274.714	156.16											243.143	461.558
				275.295	156.216											243.657	462.002
				275.876	156.273											244.171	462.446
				276.456	156.329											244.685	462.888
				277.037	156.385											245.199	463.329
				277.618	156.441											245.713	463.769
				278.199	156.496											246.227	464.209
				278.78	156.551											246.741	464.647
				279.36	156.607											247.255	465.084
				279.941	156.662											247.769	465.521
				280.522	156.716											248.283	465.956
				281.103	156.771											248.797	466.39
				281.684	156.825											249.311	466.823
				282.264	156.88											249.825	467.256
				282.845	156.934											250.339	467.687
				283.426	156.988											250.853	468.117
				284.007	157.041											251.368	468.547
				284.587	157.095											251.882	468.975
				285.168	157.148											252.396	469.403
				285.749	157.201											252.91	469.829
				286.33	157.254											253.424	470.255
				286.911	157.307											253.938	470.679
				287.491	157.36											254.452	471.103
				288.072	157.412											254.966	471.526
				288.653	157.464											255.48	471.947
				289.234	157.516											255.994	472.368
				289.815	157.568											256.508	472.788
				290.395	157.62											257.022	473.207
				290.976	157.671											257.536	473.625
				291.557	157.723											258.05	474.042
				292.138	157.774											258.564	474.458
				292.719	157.825											259.078	474.873
				293.299	157.876											259.592	475.288
				293.88	157.927											260.106	475.701
				294.461	157.977											260.62	476.113
				295.042	158.028											261.134	476.525
				295.623	158.078											261.648	476.936
				296.203	158.128											262.162	477.345
				296.784	158.178											262.677	477.754
				297.365	158.227											263.191	478.162
				297.946	158.277											263.705	478.569
				298.526	158.326											264.219	478.975
				299.107	158.375											264.733	479.38
				299.688	158.425											265.247	479.785
				300.269	158.473											265.761	480.188
				300.85	158.522											266.275	480.591
				301.43	158.571											266.789	480.992
				302.011	158.619											267.303	481.393
				302.592	158.667											267.817	481.793
				303.173	158.716											268.331	482.192
				303.754	158.763											268.845	482.59
				304.334	158.811											269.359	482.988
				304.915	158.859											269.873	483.384
				305.496	158.906											270.387	483.78
				306.077	158.954											270.901	484.175
				306.658	159.001											271.415	484.569
				307.238	159.048											271.929	484.962
				307.819	159.095											272.443	485.354
				308.4	159.142											272.957	485.745
				308.981	159.188											273.471	486.136
				309.561	159.235											273.985	486.525
				310.142	159.281											274.5	486.914
				310.723	159.327											275.014	487.302
				311.304	159.373											275.528	487.689
				311.885	159.419											276.042	488.076
				312.465	159.465											276.556	488.461
				313.046	159.51											277.07	488.846
				313.627	159.556											277.584	489.23
				314.208	159.601											278.098	489.613
				314.789	159.646											278.612	489.995
				315.369	159.691											279.126	490.377
				315.95	159.736											279.64	490.757
				316.531	159.781											280.154	491.137
				317.112	159.825											280.668	491.516
				317.693	159.87											281.182	491.894
				318.273	159.914											281.696	492.271
				318.854	159.958											282.21	492.648
				319.435	160.002											282.724	493.024
				320.016	160.046											283.238	493.399
				320.597	160.09											283.752	493.773
				321.177	160.134											284.266	494.146
				321.758	160.177											284.78	494.519
				322.339	160.221											285.294	494.891
				322.92	160.264											285.808	495.262
				323.5	160.307											286.323	495.632
				324.081	160.35											286.837	496.002
				324.662	160.393											287.351	496.371
				325.243	160.435											287.865	496.739
				325.824	160.478											288.379	497.106
				326.404	160.52											288.893	497.472
				326.985	160.563											289.407	497.838
				327.566	160.605											289.921	498.203
				328.147	160.647											290.435	498.567
				328.728	160.689											290.949	498.93
				329.308	160.731											291.463	499.293
				329.889	160.773											291.977	499.655
				330.47	160.814											292.491	500.016
				331.051	160.856											293.005	500.376
				331.632	160.897											293.519	500.736
				332.212	160.938											294.033	501.095
				332.793	160.979											294.547	501.453
				333.374	161.02											295.061	501.811
				333.955	161.061											295.575	502.167
				334.536	161.102											296.089	502.523
				335.116	161.142											296.603	502.878
				335.697	161.183											297.117	503.233
				336.278	161.223											297.632	503.587
				336.859	161.263											298.146	503.94
				337.439	161.303											298.66	504.292
				338.02	161.343											299.174	504.644
				338.601	161.383											299.688	504.994
				339.182	161.423											300.202	505.345
				339.763	161.463											300.716	505.694
				340.343	161.502											301.23	506.043
				340.924	161.542											301.744	506.391
				341.505	161.581											302.258	506.738
				342.086	161.62											302.772	507.085
				342.667	161.659											303.286	507.431
				343.247	161.698											303.8	507.776
				343.828	161.737											304.314	508.12
				344.409	161.776											304.828	508.464
				344.99	161.814											305.342	508.807
				345.571	161.853											305.856	509.15
				346.151	161.891											306.37	509.492
				346.732	161.929											306.884	509.833
				347.313	161.968											307.398	510.173
				347.894	162.006											307.912	510.513
				348.474	162.044											308.426	510.852
				349.055	162.081											308.94	511.19
				349.636	162.119											309.455	511.528
				350.217	162.157											309.969	511.865
				350.798	162.194											310.483	512.201
				351.378	162.232											310.997	512.537
				351.959	162.269											311.511	512.871
				352.54	162.306											312.025	513.206
				353.121	162.343											312.539	513.539
				353.702	162.38											313.053	513.872
				354.282	162.417											313.567	514.205
				354.863	162.454											314.081	514.536
				355.444	162.491											314.595	514.867
				356.025	162.527											315.109	515.198
				356.606	162.564											315.623	515.527
				357.186	162.6											316.137	515.856
				357.767	162.636											316.651	516.185
				358.348	162.672											317.165	516.512
				358.929	162.709											317.679	516.839
				359.51	162.745											318.193	517.166
				360.09	162.78											318.707	517.492
				360.671	162.816											319.221	517.817
				361.252	162.852											319.735	518.141
				361.833	162.887											320.249	518.465
				362.413	162.923											320.763	518.788
				362.994	162.958											321.278	519.111
				363.575	162.994											321.792	519.433
				364.156	163.029											322.306	519.754
				364.737	163.064											322.82	520.075
				365.317	163.099											323.334	520.395
				365.898	163.134											323.848	520.715
				366.479	163.168											324.362	521.033
				367.06	163.203											324.876	521.352
				367.641	163.238											325.39	521.669
				368.221	163.272											325.904	521.986
				368.802	163.307											326.418	522.303
				369.383	163.341											326.932	522.618
				369.964	163.375											327.446	522.933
				370.545	163.409											327.96	523.248
				371.125	163.443											328.474	523.562
				371.706	163.477											328.988	523.875
				372.287	163.511											329.502	524.188
				372.868	163.545											330.016	524.5
				373.448	163.579											330.53	524.812
				374.029	163.612											331.044	525.123
				374.61	163.646											331.558	525.433
				375.191	163.679											332.072	525.743
				375.772	163.712											332.587	526.052
				376.352	163.746											333.101	526.36
				376.933	163.779											333.615	526.668
				377.514	163.812											334.129	526.976
				378.095	163.845											334.643	527.282
				378.676	163.878											335.157	527.589
				379.256	163.91											335.671	527.894
				379.837	163.943											336.185	528.199
				380.418	163.976											336.699	528.504
				380.999	164.008											337.213	528.807
				381.58	164.041											337.727	529.111
				382.16	164.073											338.241	529.413
				382.741	164.105											338.755	529.716
				383.322	164.137											339.269	530.017
				383.903	164.17											339.783	530.318
				384.483	164.202											340.297	530.619
				385.064	164.233											340.811	530.918
				385.645	164.265											341.325	531.218
				386.226	164.297											341.839	531.516
				386.807	164.329											342.353	531.815
				387.387	164.36											342.867	532.112
				387.968	164.392											343.381	532.409
				388.549	164.423											343.895	532.706
				389.13	164.455											344.41	533.002
				389.711	164.486											344.924	533.297
				390.291	164.517											345.438	533.592
				390.872	164.548											345.952	533.886
				391.453	164.579											346.466	534.18
				392.034	164.61											346.98	534.473
				392.615	164.641											347.494	534.766
				393.195	164.672											348.008	535.058
				393.776	164.702											348.522	535.349
				394.357	164.733											349.036	535.64
				394.938	164.764											349.55	535.931
				395.519	164.794											350.064	536.221
				396.099	164.824											350.578	536.51
				396.68	164.855											351.092	536.799
				397.261	164.885											351.606	537.087
				397.842	164.915											352.12	537.375
				398.422	164.945											352.634	537.662
				399.003	164.975											353.148	537.949
				399.584	165.005											353.662	538.235
				400.165	165.035											354.176	538.521
				400.746	165.065											354.69	538.806
				401.326	165.095											355.204	539.091
				401.907	165.124											355.718	539.375
				402.488	165.154											356.233	539.658
				403.069	165.183											356.747	539.941
				403.65	165.213											357.261	540.224
				404.23	165.242											357.775	540.506
				404.811	165.271											358.289	540.787
				405.392	165.3											358.803	541.068
				405.973	165.329											359.317	541.349
				406.554	165.358											359.831	541.629
				407.134	165.387											360.345	541.908
				407.715	165.416											360.859	542.187
				408.296	165.445											361.373	542.465
				408.877	165.474											361.887	542.743
				409.458	165.502											362.401	543.021
				410.038	165.531											362.915	543.298
				410.619	165.56											363.429	543.574
				411.2	165.588											363.943	543.85
				411.781	165.616											364.457	544.125
				412.361	165.645											364.971	544.4
				412.942	165.673											365.485	544.675
				413.523	165.701											365.999	544.949
				414.104	165.729											366.513	545.222
				414.685	165.757											367.027	545.495
				415.265	165.785											367.541	545.767
				415.846	165.813											368.056	546.039
				416.427	165.841											368.57	546.311
				417.008	165.869											369.084	546.582
				417.589	165.897											369.598	546.852
				418.169	165.924											370.112	547.122
				418.75	165.952											370.626	547.392
				419.331	165.979											371.14	547.661
				419.912	166.007											371.654	547.929
				420.493	166.034											372.168	548.198
				421.073	166.061											372.682	548.465
				421.654	166.089											373.196	548.732
				422.235	166.116											373.71	548.999
				422.816	166.143											374.224	549.265
				423.396	166.17											374.738	549.531
				423.977	166.197											375.252	549.796
				424.558	166.224											375.766	550.061
				425.139	166.25											376.28	550.325
				425.72	166.277											376.794	550.589
				426.3	166.304											377.308	550.852
				426.881	166.331											377.822	551.115
				427.462	166.357											378.336	551.378
				428.043	166.384											378.85	551.64
				428.624	166.41											379.365	551.901
				429.204	166.437											379.879	552.162
				429.785	166.463											380.393	552.423
				430.366	166.489											380.907	552.683
				430.947	166.515											381.421	552.942
				431.528	166.541											381.935	553.202
				432.108	166.568											382.449	553.46
				432.689	166.594											382.963	553.719
				433.27	166.619											383.477	553.977
				433.851	166.645											383.991	554.234
				434.432	166.671											384.505	554.491
				435.012	166.697											385.019	554.747
				435.593	166.723											385.533	555.003
				436.174	166.748											386.047	555.259
				436.755	166.774											386.561	555.514
				437.335	166.799											387.075	555.769
				437.916	166.825											387.589	556.023
				438.497	166.85											388.103	556.277
				439.078	166.876											388.617	556.53
				439.659	166.901											389.131	556.783
				440.239	166.926											389.645	557.036
				440.82	166.951											390.159	557.288
				441.401	166.976											390.673	557.54
				441.982	167.001											391.188	557.791
				442.563	167.026											391.702	558.042
				443.143	167.051											392.216	558.292
				443.724	167.076											392.73	558.542
				444.305	167.101											393.244	558.791
				444.886	167.126											393.758	559.04
				445.467	167.151											394.272	559.289
				446.047	167.175											394.786	559.537
				446.628	167.2											395.3	559.785
				447.209	167.224											395.814	560.032
				447.79	167.249											396.328	560.279
				448.37	167.273											396.842	560.526
				448.951	167.298											397.356	560.772
				449.532	167.322											397.87	561.017
				450.113	167.346											398.384	561.263
				450.694	167.37											398.898	561.507
				451.274	167.395											399.412	561.752
				451.855	167.419											399.926	561.996
				452.436	167.443											400.44	562.239
				453.017	167.467											400.954	562.483
				453.598	167.491											401.468	562.725
				454.178	167.514											401.982	562.968
				454.759	167.538											402.496	563.21
				455.34	167.562											403.011	563.451
				455.921	167.586											403.525	563.692
				456.502	167.609											404.039	563.933
				457.082	167.633											404.553	564.173
				457.663	167.657											405.067	564.413
				458.244	167.68											405.581	564.652
				458.825	167.703											406.095	564.892
				459.406	167.727											406.609	565.13
				459.986	167.75											407.123	565.368
				460.567	167.773											407.637	565.606
				461.148	167.797											408.151	565.844
				461.729	167.82											408.665	566.081
				462.309	167.843											409.179	566.318
				462.89	167.866											409.693	566.554
				463.471	167.889											410.207	566.79
				464.052	167.912											410.721	567.025
				464.633	167.935											411.235	567.26
				465.213	167.958											411.749	567.495
				465.794	167.981											412.263	567.729
				466.375	168.003											412.777	567.963
				466.956	168.026											413.291	568.197
				467.537	168.049											413.805	568.43
				468.117	168.071											414.32	568.663
				468.698	168.094											414.834	568.895
				469.279	168.117											415.348	569.127
				469.86	168.139											415.862	569.358
				470.441	168.161											416.376	569.59
				471.021	168.184											416.89	569.821
				471.602	168.206											417.404	570.051
				472.183	168.228											417.918	570.281
				472.764	168.251											418.432	570.511
				473.344	168.273											418.946	570.74
				473.925	168.295											419.46	570.969
				474.506	168.317											419.974	571.197
				475.087	168.339											420.488	571.426
				475.668	168.361											421.002	571.653
				476.248	168.383											421.516	571.881
				476.829	168.405											422.03	572.108
				477.41	168.427											422.544	572.335
				477.991	168.448											423.058	572.561
				478.572	168.47											423.572	572.787
				479.152	168.492											424.086	573.012
				479.733	168.514											424.6	573.237
				480.314	168.535											425.114	573.462
				480.895	168.557											425.628	573.687
				481.476	168.578											426.143	573.911
				482.056	168.6											426.657	574.135
				482.637	168.621											427.171	574.358
				483.218	168.642											427.685	574.581
				483.799	168.664											428.199	574.804
				484.38	168.685											428.713	575.026
				484.96	168.706											429.227	575.248
				485.541	168.727											429.741	575.469
				486.122	168.749											430.255	575.69
				486.703	168.77											430.769	575.911
				487.283	168.791											431.283	576.132
				487.864	168.812											431.797	576.352
				488.445	168.833											432.311	576.572
				489.026	168.854											432.825	576.791
				489.607	168.875											433.339	577.01
				490.187	168.895											433.853	577.229
				490.768	168.916											434.367	577.447
				491.349	168.937											434.881	577.665
				491.93	168.958											435.395	577.883
				492.511	168.978											435.909	578.1
				493.091	168.999											436.423	578.317
				493.672	169.019											436.937	578.534
				494.253	169.04											437.451	578.75
				494.834	169.06											437.966	578.966
				495.415	169.081											438.48	579.181
				495.995	169.101											438.994	579.396
				496.576	169.122											439.508	579.611
				497.157	169.142											440.022	579.826
				497.738	169.162											440.536	580.04
				498.318	169.182											441.05	580.254
				498.899	169.203											441.564	580.467
				499.48	169.223											442.078	580.681
				500.061	169.243											442.592	580.893
				500.642	169.263											443.106	581.106
				501.222	169.283											443.62	581.318
				501.803	169.303											444.134	581.53
				502.384	169.323											444.648	581.741
				502.965	169.343											445.162	581.952
				503.546	169.363											445.676	582.163
				504.126	169.382											446.19	582.374
				504.707	169.402											446.704	582.584
				505.288	169.422											447.218	582.794
				505.869	169.441											447.732	583.003
				506.45	169.461											448.246	583.212
				507.03	169.481											448.76	583.421
				507.611	169.5											449.274	583.63
				508.192	169.52											449.789	583.838
				508.773	169.539											450.303	584.045
				509.354	169.559											450.817	584.253
				509.934	169.578											451.331	584.46
				510.515	169.598											451.845	584.667
				511.096	169.617											452.359	584.874
				511.677	169.636											452.873	585.08
				512.257	169.655											453.387	585.286
				512.838	169.675											453.901	585.491
				513.419	169.694											454.415	585.696
				514	169.713											454.929	585.901
				514.581	169.732											455.443	586.106
				515.161	169.751											455.957	586.31
				515.742	169.77											456.471	586.514
				516.323	169.789											456.985	586.718
				516.904	169.808											457.499	586.921
				517.485	169.827											458.013	587.124
				518.065	169.846											458.527	587.327
				518.646	169.864											459.041	587.529
				519.227	169.883											459.555	587.731
				519.808	169.902											460.069	587.933
				520.389	169.921											460.583	588.135
				520.969	169.939											461.098	588.336
				521.55	169.958											461.612	588.536
				522.131	169.977											462.126	588.737
				522.712	169.995											462.64	588.937
				523.293	170.014											463.154	589.137
				523.873	170.032											463.668	589.337
				524.454	170.051											464.182	589.536
				525.035	170.069											464.696	589.735
				525.616	170.087											465.21	589.934
				526.196	170.106											465.724	590.132
				526.777	170.124											466.238	590.33
				527.358	170.142											466.752	590.528
				527.939	170.161											467.266	590.725
				528.52	170.179											467.78	590.922
				529.1	170.197											468.294	591.119
				529.681	170.215											468.808	591.316
				530.262	170.233											469.322	591.512
				530.843	170.251											469.836	591.708
				531.424	170.269											470.35	591.904
				532.004	170.287											470.864	592.099
				532.585	170.305											471.378	592.294
				533.166	170.323											471.892	592.489
				533.747	170.341											472.406	592.683
				534.328	170.359											472.921	592.877
				534.908	170.376											473.435	593.071
				535.489	170.394											473.949	593.265
				536.07	170.412											474.463	593.458
				536.651	170.43											474.977	593.651
				537.231	170.447											475.491	593.844
				537.812	170.465											476.005	594.036
				538.393	170.482											476.519	594.228
				538.974	170.5											477.033	594.42
				539.555	170.518											477.547	594.612
				540.135	170.535											478.061	594.803
				540.716	170.553											478.575	594.994
				541.297	170.57											479.089	595.184
				541.878	170.587											479.603	595.375
				542.459	170.605											480.117	595.565
				543.039	170.622											480.631	595.755
				543.62	170.639											481.145	595.944
				544.201	170.657											481.659	596.134
				544.782	170.674											482.173	596.322
				545.363	170.691											482.687	596.511
				545.943	170.708											483.201	596.7
				546.524	170.725											483.715	596.888
				547.105	170.742											484.229	597.075
				547.686	170.759											484.744	597.263
				548.267	170.776											485.258	597.45
				548.847	170.793											485.772	597.637
				549.428	170.81											486.286	597.824
				550.009	170.827											486.8	598.01
				550.59	170.844											487.314	598.197
				551.17	170.861											487.828	598.382
				551.751	170.878											488.342	598.568
				552.332	170.895											488.856	598.753
				552.913	170.911											489.37	598.938
				553.494	170.928											489.884	599.123
				554.074	170.945											490.398	599.308
				554.655	170.961											490.912	599.492
				555.236	170.978											491.426	599.676
				555.817	170.995											491.94	599.86
				556.398	171.011											492.454	600.043
				556.978	171.028											492.968	600.226
				557.559	171.044											493.482	600.409
				558.14	171.061											493.996	600.592
				558.721	171.077											494.51	600.774
				559.302	171.094											495.024	600.956
				559.882	171.11											495.538	601.138
				560.463	171.126											496.053	601.319
				561.044	171.143											496.567	601.501
				561.625	171.159											497.081	601.682
				562.205	171.175											497.595	601.862
				562.786	171.192											498.109	602.043
				563.367	171.208											498.623	602.223
				563.948	171.224											499.137	602.403
				564.529	171.24											499.651	602.583
				565.109	171.256											500.165	602.762
				565.69	171.272											500.679	602.941
				566.271	171.288											501.193	603.12
				566.852	171.304											501.707	603.299
				567.433	171.32											502.221	603.477
				568.013	171.336											502.735	603.655
				568.594	171.352											503.249	603.833
				569.175	171.368											503.763	604.011
				569.756	171.384											504.277	604.188
				570.337	171.4											504.791	604.365
				570.917	171.416											505.305	604.542
				571.498	171.431											505.819	604.719
				572.079	171.447											506.333	604.895
				572.66	171.463											506.847	605.071
				573.241	171.479											507.361	605.247
				573.821	171.494											507.876	605.422
				574.402	171.51											508.39	605.598
				574.983	171.526											508.904	605.773
				575.564	171.541											509.418	605.947
				576.144	171.557											509.932	606.122
				576.725	171.572											510.446	606.296
				577.306	171.588											510.96	606.47
				577.887	171.603											511.474	606.644
				578.468	171.619											511.988	606.818
				579.048	171.634											512.502	606.991
				579.629	171.649											513.016	607.164
				580.21	171.665											513.53	607.337

## Sheet: Fig 3f
Conc.	RUs	Conc.	RUs	Conc.	Fitting		Conc.	RUs	Conc.	RUs	Conc.	Fitting
BtaNeo_1	BtaNeo_1	BtaNeo_2	BtaNeo_2	BtaNeo_Fitting	BitNeo Fit		Neo_1	Neo_1	Neo_2	Neo_2	Neo_Fitting	Neo Fit
507.54	2361.94	507.54	2069.04	0	0		301.76	2222.39	301.76	1969.6	0	0
255.62	2340.1	255.62	2055.28	0.50805	99.209		150.93	2121.46	150.93	1884.47	0.50805	78.85
128.74	2220.36	128.74	1953.61	1.0161	190.042		76.64	1931.42	76.64	1716.09	1.0161	152.164
65.91	2018.53	65.91	1776.61	1.52414	273.517		39.48	1675.47	39.48	1491.81	1.52414	220.506
32.81	1733.75	32.81	1529.06	2.03219	350.493		19.96	1351.9	19.96	1203.97	2.03219	284.364
17.1	1411.97	17.1	1246.89	2.54024	421.701		10.06	1027.62	10.06	915.826	2.54024	344.166
8.61	1058.42	8.61	936.425	3.04829	487.765		0	0	0	0	3.04829	400.286
4.33	727.069	4.33	645.237	3.55634	549.224						3.55634	453.055
2.17	451.146	2.17	401.256	4.06438	606.543						4.06438	502.764
0	0	0	0	4.57243	660.126						4.57243	549.671
				5.08048	710.327						5.08048	594.006
				5.58853	757.457						5.58853	635.977
				6.09658	801.789						6.09658	675.766
				6.60462	843.565						6.60462	713.54
				7.11267	883						7.11267	749.449
				7.62072	920.286						7.62072	783.626
				8.12877	955.592						8.12877	816.194
				8.63682	989.074						8.63682	847.264
				9.14486	1020.87						9.14486	876.938
				9.65291	1051.1						9.65291	905.307
				10.161	1079.88						10.161	932.455
				10.669	1107.31						10.669	958.46
				11.1771	1133.49						11.1771	983.393
				11.6851	1158.5						11.6851	1007.32
				12.1931	1182.41						12.1931	1030.29
				12.7012	1205.29						12.7012	1052.38
				13.2093	1227.22						13.2093	1073.62
				13.7173	1248.25						13.7173	1094.07
				14.2254	1268.43						14.2254	1113.77
				14.7334	1287.81						14.7334	1132.76
				15.2414	1306.44						15.2414	1151.07
				15.7495	1324.37						15.7495	1168.75
				16.2575	1341.63						16.2575	1185.82
				16.7656	1358.26						16.7656	1202.32
				17.2736	1374.29						17.2736	1218.28
				17.7817	1389.75						17.7817	1233.71
				18.2897	1404.68						18.2897	1248.66
				18.7978	1419.1						18.7978	1263.13
				19.3058	1433.04						19.3058	1277.15
				19.8139	1446.51						19.8139	1290.74
				20.3219	1459.55						20.3219	1303.93
				20.83	1472.18						20.83	1316.72
				21.338	1484.41						21.338	1329.14
				21.8461	1496.26						21.8461	1341.2
				22.3541	1507.74						22.3541	1352.92
				22.8622	1518.89						22.8622	1364.32
				23.3702	1529.7						23.3702	1375.39
				23.8783	1540.2						23.8783	1386.17
				24.3863	1550.4						24.3863	1396.66
				24.8943	1560.31						24.8943	1406.87
				25.4024	1569.95						25.4024	1416.81
				25.9105	1579.32						25.9105	1426.5
				26.4185	1588.43						26.4185	1435.94
				26.9265	1597.3						26.9265	1445.14
				27.4346	1605.94						27.4346	1454.11
				27.9426	1614.35						27.9426	1462.86
				28.4507	1622.54						28.4507	1471.41
				28.9587	1630.53						28.9587	1479.74
				29.4668	1638.32						29.4668	1487.88
				29.9748	1645.91						29.9748	1495.83
				30.4829	1653.31						30.4829	1503.59
				30.9909	1660.54						30.9909	1511.18
				31.499	1667.6						31.499	1518.6
				32.007	1674.49						32.007	1525.84
				32.5151	1681.21						32.5151	1532.93
				33.0231	1687.79						33.0231	1539.87
				33.5312	1694.21						33.5312	1546.65
				34.0392	1700.49						34.0392	1553.29
				34.5473	1706.62						34.5473	1559.79
				35.0553	1712.63						35.0553	1566.15
				35.5634	1718.5						35.5634	1572.39
				36.0714	1724.24						36.0714	1578.49
				36.5795	1729.86						36.5795	1584.47
				37.0875	1735.37						37.0875	1590.33
				37.5956	1740.75						37.5956	1596.07
				38.1036	1746.03						38.1036	1601.7
				38.6116	1751.2						38.6116	1607.22
				39.1197	1756.26						39.1197	1612.63
				39.6277	1761.23						39.6277	1617.94
				40.1358	1766.09						40.1358	1623.15
				40.6438	1770.86						40.6438	1628.26
				41.1519	1775.53						41.1519	1633.27
				41.6599	1780.12						41.6599	1638.2
				42.168	1784.62						42.168	1643.03
				42.676	1789.03						42.676	1647.78
				43.1841	1793.36						43.1841	1652.44
				43.6921	1797.61						43.6921	1657.01
				44.2002	1801.78						44.2002	1661.51
				44.7082	1805.87						44.7082	1665.93
				45.2163	1809.9						45.2163	1670.27
				45.7243	1813.84						45.7243	1674.54
				46.2324	1817.72						46.2324	1678.73
				46.7404	1821.53						46.7404	1682.86
				47.2485	1825.28						47.2485	1686.91
				47.7565	1828.96						47.7565	1690.9
				48.2646	1832.57						48.2646	1694.82
				48.7726	1836.13						48.7726	1698.68
				49.2807	1839.62						49.2807	1702.47
				49.7887	1843.06						49.7887	1706.21
				50.2968	1846.44						50.2968	1709.88
				50.8048	1849.77						50.8048	1713.5
				51.3128	1853.04						51.3128	1717.06
				51.8209	1856.25						51.8209	1720.56
				52.3289	1859.42						52.3289	1724.01
				52.837	1862.53						52.837	1727.41
				53.3451	1865.6						53.3451	1730.76
				53.8531	1868.62						53.8531	1734.05
				54.3611	1871.59						54.3611	1737.3
				54.8692	1874.51						54.8692	1740.5
				55.3772	1877.39						55.3772	1743.65
				55.8853	1880.23						55.8853	1746.75
				56.3933	1883.03						56.3933	1749.81
				56.9014	1885.78						56.9014	1752.83
				57.4094	1888.49						57.4094	1755.8
				57.9175	1891.16						57.9175	1758.73
				58.4255	1893.79						58.4255	1761.62
				58.9336	1896.39						58.9336	1764.46
				59.4416	1898.94						59.4416	1767.27
				59.9497	1901.46						59.9497	1770.04
				60.4577	1903.95						60.4577	1772.77
				60.9658	1906.4						60.9658	1775.46
				61.4738	1908.81						61.4738	1778.12
				61.9819	1911.19						61.9819	1780.74
				62.4899	1913.54						62.4899	1783.33
				62.998	1915.86						62.998	1785.88
				63.506	1918.14						63.506	1788.4
				64.014	1920.39						64.014	1790.88
				64.5221	1922.62						64.5221	1793.34
				65.0302	1924.81						65.0302	1795.76
				65.5382	1926.98						65.5382	1798.15
				66.0463	1929.11						66.0463	1800.51
				66.5543	1931.22						66.5543	1802.84
				67.0623	1933.3						67.0623	1805.14
				67.5704	1935.35						67.5704	1807.41
				68.0784	1937.38						68.0784	1809.65
				68.5865	1939.38						68.5865	1811.87
				69.0945	1941.36						69.0945	1814.05
				69.6026	1943.31						69.6026	1816.22
				70.1106	1945.24						70.1106	1818.35
				70.6187	1947.14						70.6187	1820.46
				71.1267	1949.02						71.1267	1822.54
				71.6348	1950.87						71.6348	1824.6
				72.1428	1952.71						72.1428	1826.64
				72.6509	1954.52						72.6509	1828.65
				73.1589	1956.31						73.1589	1830.63
				73.667	1958.07						73.667	1832.6
				74.175	1959.82						74.175	1834.54
				74.6831	1961.55						74.6831	1836.46
				75.1911	1963.25						75.1911	1838.35
				75.6992	1964.94						75.6992	1840.23
				76.2072	1966.6						76.2072	1842.08
				76.7153	1968.25						76.7153	1843.91
				77.2233	1969.88						77.2233	1845.72
				77.7314	1971.49						77.7314	1847.52
				78.2394	1973.08						78.2394	1849.29
				78.7475	1974.65						78.7475	1851.04
				79.2555	1976.21						79.2555	1852.77
				79.7635	1977.74						79.7635	1854.49
				80.2716	1979.26						80.2716	1856.19
				80.7796	1980.77						80.7796	1857.86
				81.2877	1982.25						81.2877	1859.52
				81.7957	1983.73						81.7957	1861.16
				82.3038	1985.18						82.3038	1862.79
				82.8118	1986.62						82.8118	1864.4
				83.3199	1988.04						83.3199	1865.99
				83.8279	1989.45						83.8279	1867.56
				84.336	1990.84						84.336	1869.12
				84.844	1992.22						84.844	1870.66
				85.3521	1993.59						85.3521	1872.18
				85.8601	1994.94						85.8601	1873.69
				86.3682	1996.27						86.3682	1875.19
				86.8762	1997.59						86.8762	1876.67
				87.3843	1998.9						87.3843	1878.13
				87.8923	2000.2						87.8923	1879.58
				88.4004	2001.48						88.4004	1881.02
				88.9084	2002.75						88.9084	1882.44
				89.4165	2004						89.4165	1883.85
				89.9245	2005.25						89.9245	1885.24
				90.4326	2006.48						90.4326	1886.62
				90.9406	2007.69						90.9406	1887.99
				91.4487	2008.9						91.4487	1889.34
				91.9567	2010.09						91.9567	1890.68
				92.4647	2011.28						92.4647	1892.01
				92.9728	2012.45						92.9728	1893.32
				93.4808	2013.61						93.4808	1894.62
				93.9889	2014.76						93.9889	1895.91
				94.4969	2015.89						94.4969	1897.19
				95.005	2017.02						95.005	1898.45
				95.513	2018.14						95.513	1899.71
				96.0211	2019.24						96.0211	1900.95
				96.5291	2020.34						96.5291	1902.18
				97.0372	2021.42						97.0372	1903.4
				97.5452	2022.49						97.5452	1904.61
				98.0533	2023.56						98.0533	1905.81
				98.5613	2024.61						98.5613	1906.99
				99.0694	2025.66						99.0694	1908.17
				99.5774	2026.69						99.5774	1909.33
				100.085	2027.72						100.085	1910.49
				100.594	2028.73						100.594	1911.63
				101.102	2029.74						101.102	1912.76
				101.61	2030.74						101.61	1913.89
				102.118	2031.73						102.118	1915
				102.626	2032.71						102.626	1916.11
				103.134	2033.68						103.134	1917.2
				103.642	2034.64						103.642	1918.29
				104.15	2035.6						104.15	1919.36
				104.658	2036.54						104.658	1920.43
				105.166	2037.48						105.166	1921.49
				105.674	2038.41						105.674	1922.54
				106.182	2039.33						106.182	1923.58
				106.69	2040.24						106.69	1924.61
				107.198	2041.15						107.198	1925.63
				107.706	2042.05						107.706	1926.64
				108.214	2042.94						108.214	1927.65
				108.722	2043.82						108.722	1928.64
				109.23	2044.7						109.23	1929.63
				109.738	2045.56						109.738	1930.61
				110.246	2046.42						110.246	1931.59
				110.754	2047.28						110.754	1932.55
				111.263	2048.12						111.263	1933.51
				111.771	2048.96						111.771	1934.46
				112.279	2049.79						112.279	1935.4
				112.787	2050.62						112.787	1936.33
				113.295	2051.44						113.295	1937.26
				113.803	2052.25						113.803	1938.17
				114.311	2053.06						114.311	1939.09
				114.819	2053.86						114.819	1939.99
				115.327	2054.65						115.327	1940.89
				115.835	2055.43						115.835	1941.78
				116.343	2056.21						116.343	1942.66
				116.851	2056.99						116.851	1943.54
				117.359	2057.76						117.359	1944.4
				117.867	2058.52						117.867	1945.27
				118.375	2059.27						118.375	1946.12
				118.883	2060.02						118.883	1946.97
				119.391	2060.77						119.391	1947.82
				119.899	2061.5						119.899	1948.65
				120.407	2062.24						120.407	1949.48
				120.915	2062.96						120.915	1950.31
				121.423	2063.68						121.423	1951.12
				121.932	2064.4						121.932	1951.93
				122.44	2065.11						122.44	1952.74
				122.948	2065.82						122.948	1953.54
				123.456	2066.51						123.456	1954.33
				123.964	2067.21						123.964	1955.12
				124.472	2067.9						124.472	1955.9
				124.98	2068.58						124.98	1956.68
				125.488	2069.26						125.488	1957.45
				125.996	2069.93						125.996	1958.21
				126.504	2070.6						126.504	1958.97
				127.012	2071.27						127.012	1959.73
				127.52	2071.93						127.52	1960.47
				128.028	2072.58						128.028	1961.22
				128.536	2073.23						128.536	1961.95
				129.044	2073.87						129.044	1962.69
				129.552	2074.51						129.552	1963.41
				130.06	2075.15						130.06	1964.14
				130.568	2075.78						130.568	1964.85
				131.076	2076.41						131.076	1965.56
				131.584	2077.03						131.584	1966.27
				132.092	2077.65						132.092	1966.97
				132.601	2078.26						132.601	1967.67
				133.109	2078.87						133.109	1968.36
				133.617	2079.47						133.617	1969.05
				134.125	2080.07						134.125	1969.73
				134.633	2080.67						134.633	1970.41
				135.141	2081.26						135.141	1971.08
				135.649	2081.85						135.649	1971.75
				136.157	2082.43						136.157	1972.42
				136.665	2083.01						136.665	1973.08
				137.173	2083.59						137.173	1973.73
				137.681	2084.16						137.681	1974.38
				138.189	2084.73						138.189	1975.03
				138.697	2085.29						138.697	1975.67
				139.205	2085.85						139.205	1976.31
				139.713	2086.41						139.713	1976.94
				140.221	2086.96						140.221	1977.57
				140.729	2087.51						140.729	1978.2
				141.237	2088.06						141.237	1978.82
				141.745	2088.6						141.745	1979.44
				142.253	2089.14						142.253	1980.05
				142.762	2089.67						142.762	1980.66
				143.27	2090.2						143.27	1981.26
				143.778	2090.73						143.778	1981.86
				144.286	2091.25						144.286	1982.46
				144.794	2091.77						144.794	1983.06
				145.302	2092.29						145.302	1983.65
				145.81	2092.81						145.81	1984.23
				146.318	2093.32						146.318	1984.81
				146.826	2093.82						146.826	1985.39
				147.334	2094.33						147.334	1985.97
				147.842	2094.83						147.842	1986.54
				148.35	2095.33						148.35	1987.11
				148.858	2095.82						148.858	1987.67
				149.366	2096.31						149.366	1988.23
				149.874	2096.8						149.874	1988.79
				150.382	2097.29						150.382	1989.34
				150.89	2097.77						150.89	1989.89
				151.398	2098.25						151.398	1990.44
				151.906	2098.72						151.906	1990.98
				152.414	2099.2						152.414	1991.52
				152.922	2099.67						152.922	1992.06
				153.431	2100.13						153.431	1992.59
				153.939	2100.6						153.939	1993.12
				154.447	2101.06						154.447	1993.65
				154.955	2101.52						154.955	1994.18
				155.463	2101.98						155.463	1994.7
				155.971	2102.43						155.971	1995.21
				156.479	2102.88						156.479	1995.73
				156.987	2103.33						156.987	1996.24
				157.495	2103.77						157.495	1996.75
				158.003	2104.22						158.003	1997.25
				158.511	2104.65						158.511	1997.76
				159.019	2105.09						159.019	1998.26
				159.527	2105.53						159.527	1998.75
				160.035	2105.96						160.035	1999.25
				160.543	2106.39						160.543	1999.74
				161.051	2106.81						161.051	2000.23
				161.559	2107.24						161.559	2000.71
				162.067	2107.66						162.067	2001.19
				162.575	2108.08						162.575	2001.67
				163.083	2108.5						163.083	2002.15
				163.591	2108.91						163.591	2002.62
				164.1	2109.32						164.1	2003.09
				164.608	2109.73						164.608	2003.56
				165.116	2110.14						165.116	2004.03
				165.624	2110.55						165.624	2004.49
				166.132	2110.95						166.132	2004.95
				166.64	2111.35						166.64	2005.41
				167.148	2111.75						167.148	2005.87
				167.656	2112.14						167.656	2006.32
				168.164	2112.54						168.164	2006.77
				168.672	2112.93						168.672	2007.22
				169.18	2113.32						169.18	2007.66
				169.688	2113.7						169.688	2008.11
				170.196	2114.09						170.196	2008.55
				170.704	2114.47						170.704	2008.99
				171.212	2114.85						171.212	2009.42
				171.72	2115.23						171.72	2009.85
				172.228	2115.61						172.228	2010.29
				172.736	2115.98						172.736	2010.71
				173.244	2116.35						173.244	2011.14
				173.752	2116.72						173.752	2011.56
				174.26	2117.09						174.26	2011.99
				174.769	2117.46						174.769	2012.41
				175.277	2117.82						175.277	2012.82
				175.785	2118.18						175.785	2013.24
				176.293	2118.54						176.293	2013.65
				176.801	2118.9						176.801	2014.06
				177.309	2119.26						177.309	2014.47
				177.817	2119.61						177.817	2014.87
				178.325	2119.97						178.325	2015.28
				178.833	2120.32						178.833	2015.68
				179.341	2120.66						179.341	2016.08
				179.849	2121.01						179.849	2016.48
				180.357	2121.36						180.357	2016.87
				180.865	2121.7						180.865	2017.27
				181.373	2122.04						181.373	2017.66
				181.881	2122.38						181.881	2018.05
				182.389	2122.72						182.389	2018.43
				182.897	2123.05						182.897	2018.82
				183.405	2123.39						183.405	2019.2
				183.913	2123.72						183.913	2019.58
				184.421	2124.05						184.421	2019.96
				184.929	2124.38						184.929	2020.34
				185.438	2124.71						185.438	2020.72
				185.946	2125.03						185.946	2021.09
				186.454	2125.36						186.454	2021.46
				186.962	2125.68						186.962	2021.83
				187.47	2126						187.47	2022.2
				187.978	2126.32						187.978	2022.57
				188.486	2126.64						188.486	2022.93
				188.994	2126.95						188.994	2023.29
				189.502	2127.27						189.502	2023.65
				190.01	2127.58						190.01	2024.01
				190.518	2127.89						190.518	2024.37
				191.026	2128.2						191.026	2024.72
				191.534	2128.51						191.534	2025.08
				192.042	2128.81						192.042	2025.43
				192.55	2129.12						192.55	2025.78
				193.058	2129.42						193.058	2026.13
				193.566	2129.72						193.566	2026.47
				194.074	2130.02						194.074	2026.82
				194.582	2130.32						194.582	2027.16
				195.09	2130.62						195.09	2027.5
				195.599	2130.92						195.599	2027.84
				196.107	2131.21						196.107	2028.18
				196.615	2131.5						196.615	2028.52
				197.123	2131.8						197.123	2028.85
				197.631	2132.09						197.631	2029.19
				198.139	2132.37						198.139	2029.52
				198.647	2132.66						198.647	2029.85
				199.155	2132.95						199.155	2030.18
				199.663	2133.23						199.663	2030.51
				200.171	2133.52						200.171	2030.83
				200.679	2133.8						200.679	2031.15
				201.187	2134.08						201.187	2031.48
				201.695	2134.36						201.695	2031.8
				202.203	2134.64						202.203	2032.12
				202.711	2134.91						202.711	2032.43
				203.219	2135.19						203.219	2032.75
				203.727	2135.46						203.727	2033.07
				204.235	2135.73						204.235	2033.38
				204.743	2136.01						204.743	2033.69
				205.251	2136.28						205.251	2034
				205.759	2136.54						205.759	2034.31
				206.268	2136.81						206.268	2034.62
				206.776	2137.08						206.776	2034.92
				207.284	2137.34						207.284	2035.23
				207.792	2137.61						207.792	2035.53
				208.3	2137.87						208.3	2035.83
				208.808	2138.13						208.808	2036.14
				209.316	2138.39						209.316	2036.43
				209.824	2138.65						209.824	2036.73
				210.332	2138.91						210.332	2037.03
				210.84	2139.16						210.84	2037.32
				211.348	2139.42						211.348	2037.62
				211.856	2139.67						211.856	2037.91
				212.364	2139.93						212.364	2038.2
				212.872	2140.18						212.872	2038.49
				213.38	2140.43						213.38	2038.78
				213.888	2140.68						213.888	2039.07
				214.396	2140.93						214.396	2039.35
				214.904	2141.18						214.904	2039.64
				215.412	2141.42						215.412	2039.92
				215.92	2141.67						215.92	2040.2
				216.428	2141.91						216.428	2040.49
				216.937	2142.15						216.937	2040.77
				217.445	2142.4						217.445	2041.04
				217.953	2142.64						217.953	2041.32
				218.461	2142.88						218.461	2041.6
				218.969	2143.12						218.969	2041.87
				219.477	2143.35						219.477	2042.15
				219.985	2143.59						219.985	2042.42
				220.493	2143.83						220.493	2042.69
				221.001	2144.06						221.001	2042.96
				221.509	2144.29						221.509	2043.23
				222.017	2144.53						222.017	2043.5
				222.525	2144.76						222.525	2043.76
				223.033	2144.99						223.033	2044.03
				223.541	2145.22						223.541	2044.29
				224.049	2145.45						224.049	2044.56
				224.557	2145.67						224.557	2044.82
				225.065	2145.9						225.065	2045.08
				225.573	2146.13						225.573	2045.34
				226.081	2146.35						226.081	2045.6
				226.589	2146.57						226.589	2045.86
				227.097	2146.8						227.097	2046.11
				227.606	2147.02						227.606	2046.37
				228.114	2147.24						228.114	2046.62
				228.622	2147.46						228.622	2046.88
				229.13	2147.68						229.13	2047.13
				229.638	2147.9						229.638	2047.38
				230.146	2148.11						230.146	2047.63
				230.654	2148.33						230.654	2047.88
				231.162	2148.55						231.162	2048.13
				231.67	2148.76						231.67	2048.37
				232.178	2148.97						232.178	2048.62
				232.686	2149.19						232.686	2048.87
				233.194	2149.4						233.194	2049.11
				233.702	2149.61						233.702	2049.35
				234.21	2149.82						234.21	2049.59
				234.718	2150.03						234.718	2049.84
				235.226	2150.24						235.226	2050.08
				235.734	2150.44						235.734	2050.31
				236.242	2150.65						236.242	2050.55
				236.75	2150.86						236.75	2050.79
				237.258	2151.06						237.258	2051.03
				237.766	2151.26						237.766	2051.26
				238.275	2151.47						238.275	2051.5
				238.783	2151.67						238.783	2051.73
				239.291	2151.87						239.291	2051.96
				239.799	2152.07						239.799	2052.19
				240.307	2152.27						240.307	2052.42
				240.815	2152.47						240.815	2052.65
				241.323	2152.67						241.323	2052.88
				241.831	2152.87						241.831	2053.11
				242.339	2153.06						242.339	2053.34
				242.847	2153.26						242.847	2053.56
				243.355	2153.45						243.355	2053.79
				243.863	2153.65						243.863	2054.01
				244.371	2153.84						244.371	2054.24
				244.879	2154.04						244.879	2054.46
				245.387	2154.23						245.387	2054.68
				245.895	2154.42						245.895	2054.9
				246.403	2154.61						246.403	2055.12
				246.911	2154.8						246.911	2055.34
				247.419	2154.99						247.419	2055.56
				247.927	2155.18						247.927	2055.77
				248.435	2155.36						248.435	2055.99
				248.944	2155.55						248.944	2056.21
				249.452	2155.74						249.452	2056.42
				249.96	2155.92						249.96	2056.64
				250.468	2156.11						250.468	2056.85
				250.976	2156.29						250.976	2057.06
				251.484	2156.47						251.484	2057.27
				251.992	2156.66						251.992	2057.48
				252.5	2156.84						252.5	2057.69
				253.008	2157.02						253.008	2057.9
				253.516	2157.2						253.516	2058.11
				254.024	2157.38						254.024	2058.32
				254.532	2157.56						254.532	2058.52
				255.04	2157.74						255.04	2058.73
				255.548	2157.91						255.548	2058.94
				256.056	2158.09						256.056	2059.14
				256.564	2158.27						256.564	2059.34
				257.072	2158.44						257.072	2059.55
				257.58	2158.62						257.58	2059.75
				258.088	2158.79						258.088	2059.95
				258.596	2158.97						258.596	2060.15
				259.104	2159.14						259.104	2060.35
				259.613	2159.31						259.613	2060.55
				260.121	2159.48						260.121	2060.75
				260.629	2159.65						260.629	2060.95
				261.137	2159.83						261.137	2061.14
				261.645	2160						261.645	2061.34
				262.153	2160.16						262.153	2061.53
				262.661	2160.33						262.661	2061.73
				263.169	2160.5						263.169	2061.92
				263.677	2160.67						263.677	2062.12
				264.185	2160.83						264.185	2062.31
				264.693	2161						264.693	2062.5
				265.201	2161.17						265.201	2062.69
				265.709	2161.33						265.709	2062.88
				266.217	2161.5						266.217	2063.07
				266.725	2161.66						266.725	2063.26
				267.233	2161.82						267.233	2063.45
				267.741	2161.98						267.741	2063.64
				268.249	2162.15						268.249	2063.82
				268.757	2162.31						268.757	2064.01
				269.265	2162.47						269.265	2064.2
				269.774	2162.63						269.774	2064.38
				270.282	2162.79						270.282	2064.57
				270.79	2162.95						270.79	2064.75
				271.298	2163.11						271.298	2064.93
				271.806	2163.26						271.806	2065.11
				272.314	2163.42						272.314	2065.3
				272.822	2163.58						272.822	2065.48
				273.33	2163.73						273.33	2065.66
				273.838	2163.89						273.838	2065.84
				274.346	2164.04						274.346	2066.02
				274.854	2164.2						274.854	2066.2
				275.362	2164.35						275.362	2066.37
				275.87	2164.51						275.87	2066.55
				276.378	2164.66						276.378	2066.73
				276.886	2164.81						276.886	2066.9
				277.394	2164.96						277.394	2067.08
				277.902	2165.11						277.902	2067.25
				278.41	2165.26						278.41	2067.43
				278.918	2165.41						278.918	2067.6
				279.426	2165.56						279.426	2067.77
				279.934	2165.71						279.934	2067.95
				280.443	2165.86						280.443	2068.12
				280.951	2166.01						280.951	2068.29
				281.459	2166.16						281.459	2068.46
				281.967	2166.3						281.967	2068.63
				282.475	2166.45						282.475	2068.8
				282.983	2166.6						282.983	2068.97
				283.491	2166.74						283.491	2069.14
				283.999	2166.89						283.999	2069.31
				284.507	2167.03						284.507	2069.47
				285.015	2167.18						285.015	2069.64
				285.523	2167.32						285.523	2069.81
				286.031	2167.46						286.031	2069.97
				286.539	2167.61						286.539	2070.14
				287.047	2167.75						287.047	2070.3
				287.555	2167.89						287.555	2070.46
				288.063	2168.03						288.063	2070.63
				288.571	2168.17						288.571	2070.79
				289.079	2168.31						289.079	2070.95
				289.587	2168.45						289.587	2071.11
				290.095	2168.59						290.095	2071.27
				290.603	2168.73						290.603	2071.44
				291.112	2168.87						291.112	2071.6
				291.62	2169.01						291.62	2071.75
				292.128	2169.14						292.128	2071.91
				292.636	2169.28						292.636	2072.07
				293.144	2169.42						293.144	2072.23
				293.652	2169.55						293.652	2072.39
				294.16	2169.69						294.16	2072.54
				294.668	2169.82						294.668	2072.7
				295.176	2169.96						295.176	2072.86
				295.684	2170.09						295.684	2073.01
				296.192	2170.22						296.192	2073.17
				296.7	2170.36						296.7	2073.32
				297.208	2170.49						297.208	2073.47
				297.716	2170.62						297.716	2073.63
				298.224	2170.76						298.224	2073.78
				298.732	2170.89						298.732	2073.93
				299.24	2171.02						299.24	2074.08
				299.748	2171.15						299.748	2074.24
				300.256	2171.28						300.256	2074.39
				300.764	2171.41						300.764	2074.54
				301.272	2171.54						301.272	2074.69
				301.781	2171.67						301.781	2074.84
				302.289	2171.8						302.289	2074.99
				302.797	2171.92						302.797	2075.13
				303.305	2172.05						303.305	2075.28
				303.813	2172.18						303.813	2075.43
				304.321	2172.31						304.321	2075.58
				304.829	2172.43						304.829	2075.72
				305.337	2172.56						305.337	2075.87
				305.845	2172.68						305.845	2076.01
				306.353	2172.81						306.353	2076.16
				306.861	2172.93						306.861	2076.3
				307.369	2173.06						307.369	2076.45
				307.877	2173.18						307.877	2076.59
				308.385	2173.31						308.385	2076.73
				308.893	2173.43						308.893	2076.88
				309.401	2173.55						309.401	2077.02
				309.909	2173.68						309.909	2077.16
				310.417	2173.8						310.417	2077.3
				310.925	2173.92						310.925	2077.44
				311.433	2174.04						311.433	2077.59
				311.942	2174.16						311.942	2077.73
				312.45	2174.28						312.45	2077.86
				312.958	2174.4						312.958	2078
				313.466	2174.52						313.466	2078.14
				313.974	2174.64						313.974	2078.28
				314.482	2174.76						314.482	2078.42
				314.99	2174.88						314.99	2078.56
				315.498	2175						315.498	2078.69
				316.006	2175.12						316.006	2078.83
				316.514	2175.23						316.514	2078.97
				317.022	2175.35						317.022	2079.1
				317.53	2175.47						317.53	2079.24
				318.038	2175.59						318.038	2079.37
				318.546	2175.7						318.546	2079.51
				319.054	2175.82						319.054	2079.64
				319.562	2175.93						319.562	2079.78
				320.07	2176.05						320.07	2079.91
				320.578	2176.16						320.578	2080.04
				321.086	2176.28						321.086	2080.18
				321.594	2176.39						321.594	2080.31
				322.102	2176.5						322.102	2080.44
				322.611	2176.62						322.611	2080.57
				323.119	2176.73						323.119	2080.7
				323.627	2176.84						323.627	2080.83
				324.135	2176.96						324.135	2080.96
				324.643	2177.07						324.643	2081.09
				325.151	2177.18						325.151	2081.22
				325.659	2177.29						325.659	2081.35
				326.167	2177.4						326.167	2081.48
				326.675	2177.51						326.675	2081.61
				327.183	2177.62						327.183	2081.74
				327.691	2177.73						327.691	2081.86
				328.199	2177.84						328.199	2081.99
				328.707	2177.95						328.707	2082.12
				329.215	2178.06						329.215	2082.24
				329.723	2178.17						329.723	2082.37
				330.231	2178.28						330.231	2082.49
				330.739	2178.39						330.739	2082.62
				331.247	2178.49						331.247	2082.75
				331.755	2178.6						331.755	2082.87
				332.263	2178.71						332.263	2082.99
				332.771	2178.82						332.771	2083.12
				333.28	2178.92						333.28	2083.24
				333.788	2179.03						333.788	2083.36
				334.296	2179.13						334.296	2083.49
				334.804	2179.24						334.804	2083.61
				335.312	2179.34						335.312	2083.73
				335.82	2179.45						335.82	2083.85
				336.328	2179.55						336.328	2083.97
				336.836	2179.66						336.836	2084.09
				337.344	2179.76						337.344	2084.22
				337.852	2179.87						337.852	2084.34
				338.36	2179.97						338.36	2084.46
				338.868	2180.07						338.868	2084.58
				339.376	2180.18						339.376	2084.69
				339.884	2180.28						339.884	2084.81
				340.392	2180.38						340.392	2084.93
				340.9	2180.48						340.9	2085.05
				341.408	2180.58						341.408	2085.17
				341.916	2180.68						341.916	2085.29
				342.424	2180.79						342.424	2085.4
				342.932	2180.89						342.932	2085.52
				343.44	2180.99						343.44	2085.64
				343.949	2181.09						343.949	2085.75
				344.457	2181.19						344.457	2085.87
				344.965	2181.29						344.965	2085.98
				345.473	2181.39						345.473	2086.1
				345.981	2181.48						345.981	2086.21
				346.489	2181.58						346.489	2086.33
				346.997	2181.68						346.997	2086.44
				347.505	2181.78						347.505	2086.56
				348.013	2181.88						348.013	2086.67
				348.521	2181.98						348.521	2086.78
				349.029	2182.07						349.029	2086.9
				349.537	2182.17						349.537	2087.01
				350.045	2182.27						350.045	2087.12
				350.553	2182.36						350.553	2087.23
				351.061	2182.46						351.061	2087.34
				351.569	2182.56						351.569	2087.46
				352.077	2182.65						352.077	2087.57
				352.585	2182.75						352.585	2087.68
				353.093	2182.84						353.093	2087.79
				353.601	2182.94						353.601	2087.9
				354.109	2183.03						354.109	2088.01
				354.618	2183.13						354.618	2088.12
				355.126	2183.22						355.126	2088.23
				355.634	2183.31						355.634	2088.34
				356.142	2183.41						356.142	2088.44
				356.65	2183.5						356.65	2088.55
				357.158	2183.59						357.158	2088.66
				357.666	2183.69						357.666	2088.77
				358.174	2183.78						358.174	2088.88
				358.682	2183.87						358.682	2088.98
				359.19	2183.96						359.19	2089.09
				359.698	2184.06						359.698	2089.2
				360.206	2184.15						360.206	2089.3
				360.714	2184.24						360.714	2089.41
				361.222	2184.33						361.222	2089.51
				361.73	2184.42						361.73	2089.62
				362.238	2184.51						362.238	2089.72
				362.746	2184.6						362.746	2089.83
				363.254	2184.69						363.254	2089.93
				363.762	2184.78						363.762	2090.04
				364.27	2184.87						364.27	2090.14
				364.779	2184.96						364.779	2090.25
				365.287	2185.05						365.287	2090.35
				365.795	2185.14						365.795	2090.45
				366.303	2185.23						366.303	2090.56
				366.811	2185.32						366.811	2090.66
				367.319	2185.4						367.319	2090.76
				367.827	2185.49						367.827	2090.86
				368.335	2185.58						368.335	2090.96
				368.843	2185.67						368.843	2091.07
				369.351	2185.75						369.351	2091.17
				369.859	2185.84						369.859	2091.27
				370.367	2185.93						370.367	2091.37
				370.875	2186.01						370.875	2091.47
				371.383	2186.1						371.383	2091.57
				371.891	2186.19						371.891	2091.67
				372.399	2186.27						372.399	2091.77
				372.907	2186.36						372.907	2091.87
				373.415	2186.44						373.415	2091.97
				373.923	2186.53						373.923	2092.07
				374.431	2186.61						374.431	2092.16
				374.939	2186.7						374.939	2092.26
				375.448	2186.78						375.448	2092.36
				375.956	2186.87						375.956	2092.46
				376.464	2186.95						376.464	2092.56
				376.972	2187.03						376.972	2092.65
				377.48	2187.12						377.48	2092.75
				377.988	2187.2						377.988	2092.85
				378.496	2187.28						378.496	2092.94
				379.004	2187.37						379.004	2093.04
				379.512	2187.45						379.512	2093.14
				380.02	2187.53						380.02	2093.23
				380.528	2187.62						380.528	2093.33
				381.036	2187.7						381.036	2093.42
				381.544	2187.78						381.544	2093.52
				382.052	2187.86						382.052	2093.61
				382.56	2187.94						382.56	2093.71
				383.068	2188.02						383.068	2093.8
				383.576	2188.1						383.576	2093.9
				384.084	2188.19						384.084	2093.99
				384.592	2188.27						384.592	2094.08
				385.1	2188.35						385.1	2094.18
				385.608	2188.43						385.608	2094.27
				386.117	2188.51						386.117	2094.36
				386.625	2188.59						386.625	2094.46
				387.133	2188.67						387.133	2094.55
				387.641	2188.75						387.641	2094.64
				388.149	2188.82						388.149	2094.73
				388.657	2188.9						388.657	2094.82
				389.165	2188.98						389.165	2094.92
				389.673	2189.06						389.673	2095.01
				390.181	2189.14						390.181	2095.1
				390.689	2189.22						390.689	2095.19
				391.197	2189.3						391.197	2095.28
				391.705	2189.37						391.705	2095.37
				392.213	2189.45						392.213	2095.46
				392.721	2189.53						392.721	2095.55
				393.229	2189.61						393.229	2095.64
				393.737	2189.68						393.737	2095.73
				394.245	2189.76						394.245	2095.82
				394.753	2189.84						394.753	2095.91
				395.261	2189.91						395.261	2096
				395.769	2189.99						395.769	2096.09
				396.277	2190.06						396.277	2096.17
				396.786	2190.14						396.786	2096.26
				397.294	2190.22						397.294	2096.35
				397.802	2190.29						397.802	2096.44
				398.31	2190.37						398.31	2096.53
				398.818	2190.44						398.818	2096.61
				399.326	2190.52						399.326	2096.7
				399.834	2190.59						399.834	2096.79
				400.342	2190.67						400.342	2096.87
				400.85	2190.74						400.85	2096.96
				401.358	2190.82						401.358	2097.05
				401.866	2190.89						401.866	2097.13
				402.374	2190.96						402.374	2097.22
				402.882	2191.04						402.882	2097.3
				403.39	2191.11						403.39	2097.39
				403.898	2191.18						403.898	2097.47
				404.406	2191.26						404.406	2097.56
				404.914	2191.33						404.914	2097.64
				405.422	2191.4						405.422	2097.73
				405.93	2191.47						405.93	2097.81
				406.438	2191.55						406.438	2097.9
				406.946	2191.62						406.946	2097.98
				407.455	2191.69						407.455	2098.06
				407.963	2191.76						407.963	2098.15
				408.471	2191.83						408.471	2098.23
				408.979	2191.91						408.979	2098.31
				409.487	2191.98						409.487	2098.4
				409.995	2192.05						409.995	2098.48
				410.503	2192.12						410.503	2098.56
				411.011	2192.19						411.011	2098.64
				411.519	2192.26						411.519	2098.73
				412.027	2192.33						412.027	2098.81
				412.535	2192.4						412.535	2098.89
				413.043	2192.47						413.043	2098.97
				413.551	2192.54						413.551	2099.05
				414.059	2192.61						414.059	2099.13
				414.567	2192.68						414.567	2099.22
				415.075	2192.75						415.075	2099.3
				415.583	2192.82						415.583	2099.38
				416.091	2192.89						416.091	2099.46
				416.599	2192.96						416.599	2099.54
				417.107	2193.03						417.107	2099.62
				417.615	2193.1						417.615	2099.7
				418.124	2193.16						418.124	2099.78
				418.632	2193.23						418.632	2099.86
				419.14	2193.3						419.14	2099.94
				419.648	2193.37						419.648	2100.01
				420.156	2193.44						420.156	2100.09
				420.664	2193.5						420.664	2100.17
				421.172	2193.57						421.172	2100.25
				421.68	2193.64						421.68	2100.33
				422.188	2193.71						422.188	2100.41
				422.696	2193.77						422.696	2100.49
				423.204	2193.84						423.204	2100.56
				423.712	2193.91						423.712	2100.64
				424.22	2193.97						424.22	2100.72
				424.728	2194.04						424.728	2100.8
				425.236	2194.11						425.236	2100.87
				425.744	2194.17						425.744	2100.95
				426.252	2194.24						426.252	2101.03
				426.76	2194.31						426.76	2101.1
				427.268	2194.37						427.268	2101.18
				427.776	2194.44						427.776	2101.26
				428.284	2194.5						428.284	2101.33
				428.793	2194.57						428.793	2101.41
				429.301	2194.63						429.301	2101.48
				429.809	2194.7						429.809	2101.56
				430.317	2194.76						430.317	2101.63
				430.825	2194.83						430.825	2101.71
				431.333	2194.89						431.333	2101.78
				431.841	2194.96						431.841	2101.86
				432.349	2195.02						432.349	2101.93
				432.857	2195.08						432.857	2102.01
				433.365	2195.15						433.365	2102.08
				433.873	2195.21						433.873	2102.16
				434.381	2195.27						434.381	2102.23
				434.889	2195.34						434.889	2102.3
				435.397	2195.4						435.397	2102.38
				435.905	2195.46						435.905	2102.45
				436.413	2195.53						436.413	2102.52
				436.921	2195.59						436.921	2102.6
				437.429	2195.65						437.429	2102.67
				437.937	2195.72						437.937	2102.74
				438.445	2195.78						438.445	2102.82
				438.954	2195.84						438.954	2102.89
				439.462	2195.9						439.462	2102.96
				439.97	2195.96						439.97	2103.03
				440.478	2196.03						440.478	2103.1
				440.986	2196.09						440.986	2103.18
				441.494	2196.15						441.494	2103.25
				442.002	2196.21						442.002	2103.32
				442.51	2196.27						442.51	2103.39
				443.018	2196.33						443.018	2103.46
				443.526	2196.39						443.526	2103.53
				444.034	2196.46						444.034	2103.6
				444.542	2196.52						444.542	2103.68
				445.05	2196.58						445.05	2103.75
				445.558	2196.64						445.558	2103.82
				446.066	2196.7						446.066	2103.89
				446.574	2196.76						446.574	2103.96
				447.082	2196.82						447.082	2104.03
				447.59	2196.88						447.59	2104.1
				448.098	2196.94						448.098	2104.17
				448.606	2197						448.606	2104.24
				449.114	2197.06						449.114	2104.3
				449.623	2197.12						449.623	2104.37
				450.131	2197.18						450.131	2104.44
				450.639	2197.24						450.639	2104.51
				451.147	2197.29						451.147	2104.58
				451.655	2197.35						451.655	2104.65
				452.163	2197.41						452.163	2104.72
				452.671	2197.47						452.671	2104.79
				453.179	2197.53						453.179	2104.85
				453.687	2197.59						453.687	2104.92
				454.195	2197.65						454.195	2104.99
				454.703	2197.7						454.703	2105.06
				455.211	2197.76						455.211	2105.12
				455.719	2197.82						455.719	2105.19
				456.227	2197.88						456.227	2105.26
				456.735	2197.94						456.735	2105.33
				457.243	2197.99						457.243	2105.39
				457.751	2198.05						457.751	2105.46
				458.259	2198.11						458.259	2105.53
				458.767	2198.17						458.767	2105.59
				459.275	2198.22						459.275	2105.66
				459.783	2198.28						459.783	2105.73
				460.292	2198.34						460.292	2105.79
				460.8	2198.39						460.8	2105.86
				461.308	2198.45						461.308	2105.92
				461.816	2198.51						461.816	2105.99
				462.324	2198.56						462.324	2106.05
				462.832	2198.62						462.832	2106.12
				463.34	2198.67						463.34	2106.19
				463.848	2198.73						463.848	2106.25
				464.356	2198.79						464.356	2106.32
				464.864	2198.84						464.864	2106.38
				465.372	2198.9						465.372	2106.45
				465.88	2198.95						465.88	2106.51
				466.388	2199.01						466.388	2106.57
				466.896	2199.06						466.896	2106.64
				467.404	2199.12						467.404	2106.7
				467.912	2199.17						467.912	2106.77
				468.42	2199.23						468.42	2106.83
				468.928	2199.28						468.928	2106.89
				469.436	2199.34						469.436	2106.96
				469.944	2199.39						469.944	2107.02
				470.452	2199.45						470.452	2107.08
				470.961	2199.5						470.961	2107.15
				471.469	2199.56						471.469	2107.21
				471.977	2199.61						471.977	2107.27
				472.485	2199.66						472.485	2107.34
				472.993	2199.72						472.993	2107.4
				473.501	2199.77						473.501	2107.46
				474.009	2199.82						474.009	2107.52
				474.517	2199.88						474.517	2107.59
				475.025	2199.93						475.025	2107.65
				475.533	2199.98						475.533	2107.71
				476.041	2200.04						476.041	2107.77
				476.549	2200.09						476.549	2107.83
				477.057	2200.14						477.057	2107.9
				477.565	2200.2						477.565	2107.96
				478.073	2200.25						478.073	2108.02
				478.581	2200.3						478.581	2108.08
				479.089	2200.35						479.089	2108.14
				479.597	2200.41						479.597	2108.2
				480.105	2200.46						480.105	2108.26
				480.613	2200.51						480.613	2108.32
				481.122	2200.56						481.122	2108.38
				481.63	2200.62						481.63	2108.45
				482.138	2200.67						482.138	2108.51
				482.646	2200.72						482.646	2108.57
				483.154	2200.77						483.154	2108.63
				483.662	2200.82						483.662	2108.69
				484.17	2200.87						484.17	2108.75
				484.678	2200.93						484.678	2108.81
				485.186	2200.98						485.186	2108.87
				485.694	2201.03						485.694	2108.93
				486.202	2201.08						486.202	2108.98
				486.71	2201.13						486.71	2109.04
				487.218	2201.18						487.218	2109.1
				487.726	2201.23						487.726	2109.16
				488.234	2201.28						488.234	2109.22
				488.742	2201.33						488.742	2109.28
				489.25	2201.38						489.25	2109.34
				489.758	2201.43						489.758	2109.4
				490.266	2201.48						490.266	2109.46
				490.774	2201.53						490.774	2109.51
				491.282	2201.58						491.282	2109.57
				491.791	2201.63						491.791	2109.63
				492.299	2201.68						492.299	2109.69
				492.807	2201.73						492.807	2109.75
				493.315	2201.78						493.315	2109.8
				493.823	2201.83						493.823	2109.86
				494.331	2201.88						494.331	2109.92
				494.839	2201.93						494.839	2109.98
				495.347	2201.98						495.347	2110.03
				495.855	2202.03						495.855	2110.09
				496.363	2202.08						496.363	2110.15
				496.871	2202.13						496.871	2110.2
				497.379	2202.18						497.379	2110.26
				497.887	2202.22						497.887	2110.32
				498.395	2202.27						498.395	2110.37
				498.903	2202.32						498.903	2110.43
				499.411	2202.37						499.411	2110.49
				499.919	2202.42						499.919	2110.54
				500.427	2202.47						500.427	2110.6
				500.935	2202.51						500.935	2110.66
				501.443	2202.56						501.443	2110.71
				501.951	2202.61						501.951	2110.77
				502.46	2202.66						502.46	2110.82
				502.968	2202.71						502.968	2110.88
				503.476	2202.75						503.476	2110.93
				503.984	2202.8						503.984	2110.99
				504.492	2202.85						504.492	2111.05
				505	2202.9						505	2111.1
				505.508	2202.94						505.508	2111.16
				506.016	2202.99						506.016	2111.21
				506.524	2203.04						506.524	2111.27
				507.032	2203.08						507.032	2111.32
				507.54	2203.13						507.54	2111.38

## Sheet: Fig 3g
TCR4													TCR3
Conc.	neo Bta6 avg	neo Bta6 sd		neo avg	neo sd		wt bta6 avg	wt bta6 sd		wt avg	wt sd		Conc.	neo Bta6 avg	neo Bta6 sd		neo avg	neo sd		wt bta6 avg	wt bta6 sd		wt avg	wt sd
1e-05	1.35333	0.56083		1.22333	0.47596								1e-05	1.26	0.43578		1.26333	0.4769
0.0001	1.74	0.59557		2.08	1.09995								0.0001	4.39333	3.55576		2.07667	0.94495
0.001	1.19667	0.09504		5.07	1.12681								0.001	0.45667	0.39323		4.83	0.43035
0.01	1.24667	0.25697		18.2	0.72111								0.01	1.00333	0.48809		21.0333	3.60879
0.1	1.39667	0.2635		33.7667	1.24231								0.1	1.24333	0.10066		31.6333	1.62891
10	0.93667	0.15373		41.9667	0.86217								10	1.08333	0.29297		43.6667	1.34288
100	0.96333	0.06658		48.4	0.96437		1.02	0.25865		2.4	0.20809		100	0.58667	0.39552		53.0333	2.23681		0.73667	0.28746		4.82333	0.46177

## Sheet: Fig 4a
residue	Neo	WT
1	0.7654	1.3059
2	0.8398	1.4839
3	0.8103	1.2118
4	0.9412	1.2665
5	1.6231	1.4424
6	1.4857	1.633
7	1.2731	0.9334
8	0.7038	0.8661
9	0.5855	0.8126

## Sheet: Fig 4b
ns	WT smoothed	Neo smoothed
1	6.82617	5.52825
2	6.83292	5.48274
3	6.8396	5.43785
4	6.84624	5.39359
5	6.85281	5.34996
6	6.85933	5.30694
7	6.8658	5.26454
8	6.87222	5.22275
9	6.87858	5.18158
10	6.88488	5.14102
11	6.89113	5.10106
12	6.89734	5.06171
13	6.90349	5.02296
14	6.90959	4.9848
15	6.91564	4.94724
16	6.92164	4.91027
17	6.9276	4.87389
18	6.93351	4.83808
19	6.93937	4.80286
20	6.9452	4.76821
21	6.95098	4.73413
22	6.95672	4.70061
23	6.96242	4.66765
24	6.96808	4.63525
25	6.9737	4.6034
26	6.97929	4.5721
27	6.98484	4.54134
28	6.99036	4.51112
29	6.99584	4.48143
30	7.00129	4.45228
31	7.00671	4.42365
32	7.0121	4.39555
33	7.01746	4.36797
34	7.02279	4.34091
35	7.02809	4.31437
36	7.03337	4.28833
37	7.03861	4.26281
38	7.04384	4.2378
39	7.04904	4.21329
40	7.05421	4.18929
41	7.05936	4.16578
42	7.06449	4.14278
43	7.06959	4.12028
44	7.07468	4.09828
45	7.07974	4.07677
46	7.08479	4.05576
47	7.08981	4.03524
48	7.09482	4.01521
49	7.0998	3.99568
50	7.10477	3.97665
51	7.10971	3.95811
52	7.11464	3.94006
53	7.11955	3.92251
54	7.12445	3.90546
55	7.12932	3.8889
56	7.13418	3.87285
57	7.13902	3.85729
58	7.14384	3.84224
59	7.14864	3.8277
60	7.15343	3.81367
61	7.1582	3.80015
62	7.16295	3.78715
63	7.16768	3.77468
64	7.17239	3.76273
65	7.17708	3.75131
66	7.18174	3.74044
67	7.18639	3.7301
68	7.19102	3.72032
69	7.19561	3.71111
70	7.20019	3.70245
71	7.20473	3.69438
72	7.20924	3.68688
73	7.21372	3.67998
74	7.21817	3.67369
75	7.22258	3.66801
76	7.22694	3.66295
77	7.23126	3.65854
78	7.23554	3.65478
79	7.23976	3.65168
80	7.24393	3.64927
81	7.24803	3.64755
82	7.25207	3.64654
83	7.25604	3.64626
84	7.25993	3.64673
85	7.26373	3.64796
86	7.26745	3.64998
87	7.27107	3.65279
88	7.27458	3.65643
89	7.27798	3.66089
90	7.28126	3.66619
91	7.28442	3.67234
92	7.28745	3.67933
93	7.29035	3.68714
94	7.29312	3.69573
95	7.29578	3.70504
96	7.29833	3.71497
97	7.30082	3.72537
98	7.30329	3.73605
99	7.3058	3.74674
100	7.30843	3.75717
101	7.31128	3.76701
102	7.31674	3.77137
103	7.32237	3.77548
104	7.32818	3.77931
105	7.33416	3.78286
106	7.34029	3.78612
107	7.34657	3.7891
108	7.35299	3.79181
109	7.35953	3.79425
110	7.36617	3.79647
111	7.3729	3.79848
112	7.3797	3.80033
113	7.38656	3.80206
114	7.39347	3.80371
115	7.40042	3.80535
116	7.4074	3.80704
117	7.41439	3.80883
118	7.42138	3.81079
119	7.42837	3.81298
120	7.43535	3.81545
121	7.44231	3.81826
122	7.44924	3.82147
123	7.45614	3.8251
124	7.46299	3.82919
125	7.46977	3.83377
126	7.47648	3.83887
127	7.48311	3.84452
128	7.48966	3.85075
129	7.49611	3.85759
130	7.50247	3.86508
131	7.50873	3.87326
132	7.51488	3.88216
133	7.52091	3.89181
134	7.52681	3.90226
135	7.53256	3.91355
136	7.53816	3.92571
137	7.54359	3.93879
138	7.54885	3.95281
139	7.55393	3.96782
140	7.55882	3.98383
141	7.56351	4.00089
142	7.568	4.01902
143	7.57227	4.03824
144	7.57633	4.05858
145	7.58016	4.08006
146	7.58376	4.10268
147	7.58712	4.12645
148	7.59024	4.15137
149	7.59312	4.17742
150	7.59573	4.20459
151	7.59809	4.23286
152	7.60018	4.26218
153	7.60201	4.29254
154	7.60357	4.32387
155	7.60487	4.35615
156	7.60591	4.38931
157	7.60669	4.42332
158	7.60722	4.4581
159	7.60751	4.49362
160	7.60757	4.5298
161	7.6074	4.56659
162	7.60702	4.60391
163	7.60643	4.64171
164	7.60562	4.67993
165	7.60459	4.71849
166	7.60336	4.75732
167	7.60192	4.79637
168	7.60028	4.83555
169	7.59845	4.87481
170	7.59643	4.91408
171	7.59425	4.95328
172	7.5919	4.99235
173	7.58941	5.03123
174	7.58678	5.06986
175	7.58403	5.10817
176	7.58118	5.14611
177	7.57825	5.18363
178	7.57526	5.22067
179	7.57224	5.25718
180	7.56921	5.29311
181	7.56621	5.32841
182	7.56325	5.36304
183	7.56037	5.39694
184	7.55759	5.43008
185	7.55492	5.46241
186	7.55241	5.49389
187	7.55006	5.52448
188	7.5479	5.55414
189	7.54594	5.58284
190	7.54422	5.61054
191	7.54274	5.63721
192	7.54152	5.66282
193	7.54057	5.68734
194	7.53992	5.71075
195	7.53958	5.73302
196	7.53954	5.75415
197	7.53982	5.77413
198	7.54042	5.79294
199	7.54136	5.81057
200	7.54262	5.82703
201	7.54421	5.84229
202	7.54613	5.85633
203	7.54835	5.86914
204	7.55088	5.8807
205	7.55371	5.89099
206	7.55683	5.89998
207	7.56024	5.90767
208	7.56393	5.91406
209	7.56793	5.91914
210	7.57224	5.92293
211	7.57688	5.92545
212	7.58186	5.92673
213	7.58721	5.92681
214	7.59294	5.92572
215	7.59906	5.92351
216	7.60557	5.92024
217	7.6125	5.91595
218	7.61983	5.91069
219	7.62756	5.9045
220	7.63569	5.89741
221	7.64419	5.88948
222	7.65305	5.88072
223	7.66224	5.87116
224	7.67174	5.86085
225	7.68153	5.84982
226	7.69157	5.8381
227	7.70182	5.82573
228	7.71225	5.81275
229	7.72283	5.79922
230	7.7335	5.78517
231	7.74421	5.77067
232	7.75492	5.75576
233	7.76556	5.74049
234	7.77609	5.72492
235	7.78645	5.70908
236	7.79658	5.69302
237	7.80644	5.6768
238	7.81598	5.66045
239	7.82517	5.64401
240	7.83396	5.62752
241	7.84231	5.61104
242	7.85017	5.5946
243	7.8575	5.57824
244	7.86425	5.562
245	7.8704	5.54592
246	7.8759	5.53004
247	7.88072	5.51439
248	7.88484	5.49901
249	7.88821	5.48392
250	7.8908	5.46917
251	7.8926	5.45479
252	7.89358	5.4408
253	7.89372	5.42724
254	7.893	5.41415
255	7.89141	5.40155
256	7.88893	5.38948
257	7.88555	5.37797
258	7.88125	5.36706
259	7.87604	5.35679
260	7.8699	5.34717
261	7.86284	5.33825
262	7.85484	5.33005
263	7.84591	5.32258
264	7.83605	5.31584
265	7.82526	5.30983
266	7.81355	5.30455
267	7.80092	5.29999
268	7.78737	5.29614
269	7.7729	5.29299
270	7.75752	5.29052
271	7.74122	5.2887
272	7.724	5.28753
273	7.70589	5.28699
274	7.68688	5.28704
275	7.66698	5.28768
276	7.64623	5.28889
277	7.62462	5.29065
278	7.6022	5.29293
279	7.57898	5.29571
280	7.555	5.29895
281	7.53028	5.30263
282	7.50485	5.30672
283	7.47876	5.31119
284	7.45204	5.31602
285	7.42471	5.32117
286	7.39681	5.32664
287	7.36837	5.33239
288	7.33943	5.3384
289	7.31002	5.34467
290	7.28017	5.35115
291	7.24993	5.35786
292	7.21933	5.36477
293	7.18841	5.37186
294	7.15722	5.37914
295	7.12578	5.38657
296	7.09415	5.39417
297	7.06236	5.40192
298	7.03044	5.40981
299	6.99842	5.41785
300	6.96634	5.42601
301	6.93423	5.43429
302	6.90213	5.44268
303	6.87006	5.45115
304	6.83807	5.4597
305	6.80616	5.46831
306	6.77437	5.47698
307	6.74271	5.48571
308	6.71121	5.49449
309	6.67986	5.50332
310	6.6487	5.51221
311	6.61774	5.52113
312	6.58701	5.5301
313	6.55653	5.53912
314	6.52632	5.54818
315	6.49643	5.55729
316	6.46687	5.56647
317	6.4377	5.57572
318	6.40892	5.58507
319	6.38059	5.59455
320	6.35272	5.60417
321	6.32535	5.61397
322	6.29851	5.62397
323	6.27221	5.63422
324	6.24648	5.64473
325	6.22135	5.65554
326	6.19682	5.66666
327	6.17293	5.67812
328	6.1497	5.68991
329	6.12714	5.70205
330	6.10529	5.71453
331	6.08415	5.72735
332	6.06375	5.74051
333	6.0441	5.754
334	6.02522	5.76782
335	6.00712	5.78196
336	5.9898	5.79641
337	5.97329	5.81117
338	5.95758	5.82623
339	5.94268	5.84156
340	5.92859	5.85715
341	5.9153	5.87298
342	5.90283	5.88903
343	5.89115	5.90527
344	5.88025	5.9217
345	5.87014	5.93828
346	5.86078	5.955
347	5.85216	5.97186
348	5.84426	5.98883
349	5.83707	6.00589
350	5.83056	6.02304
351	5.8247	6.04027
352	5.81947	6.05754
353	5.81484	6.07486
354	5.81078	6.0922
355	5.80727	6.10954
356	5.80428	6.12687
357	5.80179	6.14417
358	5.79977	6.16144
359	5.79821	6.17864
360	5.79709	6.19578
361	5.79639	6.21283
362	5.79609	6.22978
363	5.79617	6.24661
364	5.79661	6.2633
365	5.79738	6.27985
366	5.79845	6.29623
367	5.7998	6.31241
368	5.80138	6.32839
369	5.80318	6.34413
370	5.80517	6.3596
371	5.80731	6.37478
372	5.80956	6.38964
373	5.81192	6.40414
374	5.81433	6.41826
375	5.81677	6.43195
376	5.8192	6.44518
377	5.82159	6.4579
378	5.82392	6.47009
379	5.82615	6.4817
380	5.82827	6.49269
381	5.83026	6.50302
382	5.83209	6.51266
383	5.83375	6.52156
384	5.83525	6.52969
385	5.83656	6.53701
386	5.83769	6.54347
387	5.83862	6.54905
388	5.83936	6.5537
389	5.8399	6.55739
390	5.84024	6.56009
391	5.84038	6.56176
392	5.84034	6.56238
393	5.84012	6.56193
394	5.83975	6.56038
395	5.83923	6.55773
396	5.8386	6.55396
397	5.83788	6.5491
398	5.83709	6.54316
399	5.83626	6.53615
400	5.83543	6.52813
401	5.83463	6.51911
402	5.83389	6.50914
403	5.83323	6.49825
404	5.83268	6.48646
405	5.83226	6.4738
406	5.83198	6.4603
407	5.83185	6.44596
408	5.83188	6.4308
409	5.83208	6.41483
410	5.83245	6.39807
411	5.83299	6.38053
412	5.8337	6.36224
413	5.83457	6.3432
414	5.8356	6.32346
415	5.83678	6.30306
416	5.83812	6.28202
417	5.8396	6.2604
418	5.84123	6.23826
419	5.84299	6.21565
420	5.84487	6.19263
421	5.84688	6.16926
422	5.84899	6.14558
423	5.85121	6.12165
424	5.85353	6.09751
425	5.85593	6.07321
426	5.85842	6.04881
427	5.86099	6.02432
428	5.86364	5.99982
429	5.86638	5.97532
430	5.8692	5.95089
431	5.87211	5.92656
432	5.87511	5.90238
433	5.87819	5.87838
434	5.88133	5.85461
435	5.88454	5.83112
436	5.8878	5.80793
437	5.89109	5.78509
438	5.89441	5.76263
439	5.89775	5.7406
440	5.9011	5.71901
441	5.90445	5.69791
442	5.9078	5.67731
443	5.91115	5.65724
444	5.91448	5.63771
445	5.91779	5.61875
446	5.92109	5.60036
447	5.92436	5.58255
448	5.92761	5.56532
449	5.93083	5.54869
450	5.93401	5.53264
451	5.93714	5.51719
452	5.94021	5.50232
453	5.94322	5.48804
454	5.94614	5.47434
455	5.94899	5.4612
456	5.95174	5.44862
457	5.9544	5.43659
458	5.95697	5.42508
459	5.95945	5.41409
460	5.96183	5.40359
461	5.96413	5.39358
462	5.96634	5.38405
463	5.96848	5.37499
464	5.97055	5.36639
465	5.97256	5.35826
466	5.97453	5.3506
467	5.97646	5.34339
468	5.97836	5.33664
469	5.98024	5.33034
470	5.9821	5.32449
471	5.98395	5.3191
472	5.98578	5.31415
473	5.98758	5.30965
474	5.98935	5.30558
475	5.99109	5.30195
476	5.99279	5.29874
477	5.99444	5.29595
478	5.99603	5.29357
479	5.99755	5.29157
480	5.99901	5.28995
481	6.00038	5.28868
482	6.00167	5.28773
483	6.00287	5.28709
484	6.00399	5.28673
485	6.00502	5.28661
486	6.00594	5.28672
487	6.00676	5.28702
488	6.00746	5.28748
489	6.00804	5.28808
490	6.00847	5.28879
491	6.00877	5.28958
492	6.00891	5.29043
493	6.00889	5.29131
494	6.00872	5.29221
495	6.00838	5.29311
496	6.0079	5.29399
497	6.00726	5.29483
498	6.00648	5.29562
499	6.00556	5.29636
500	6.00449	5.29705
501	6.0033	5.29766
502	6.00199	5.29819
503	6.00056	5.29864
504	5.99904	5.29898
505	5.99744	5.29922
506	5.99577	5.29936
507	5.99405	5.29938
508	5.9923	5.2993
509	5.99051	5.29912
510	5.98871	5.29884
511	5.98687	5.29847
512	5.98501	5.29801
513	5.98313	5.29748
514	5.98122	5.29687
515	5.97929	5.29619
516	5.97733	5.29544
517	5.97535	5.29461
518	5.97336	5.29371
519	5.97137	5.29274
520	5.96936	5.29169
521	5.96736	5.29057
522	5.96536	5.28939
523	5.96336	5.28816
524	5.96138	5.28691
525	5.95943	5.28564
526	5.9575	5.28438
527	5.95561	5.28315
528	5.95376	5.28197
529	5.95196	5.28086
530	5.95022	5.27982
531	5.94854	5.27887
532	5.94693	5.27802
533	5.94541	5.27726
534	5.94397	5.27661
535	5.94263	5.27606
536	5.94139	5.27564
537	5.94024	5.27533
538	5.93921	5.27516
539	5.93828	5.27513
540	5.93747	5.27524
541	5.93676	5.2755
542	5.93618	5.27592
543	5.9357	5.27649
544	5.93534	5.27721
545	5.93508	5.27807
546	5.93492	5.27908
547	5.93485	5.28023
548	5.93486	5.28151
549	5.93495	5.28291
550	5.9351	5.28443
551	5.93528	5.28605
552	5.93549	5.28777
553	5.9357	5.28957
554	5.93588	5.29144
555	5.93603	5.29336
556	5.93612	5.29531
557	5.93614	5.29726
558	5.93608	5.29919
559	5.93593	5.30106
560	5.93568	5.30285
561	5.93533	5.30452
562	5.93487	5.30604
563	5.93431	5.3074
564	5.93364	5.30856
565	5.93286	5.30951
566	5.93199	5.31022
567	5.93101	5.31069
568	5.92995	5.31088
569	5.92878	5.31079
570	5.92752	5.31041
571	5.92617	5.30973
572	5.92474	5.30873
573	5.92324	5.30742
574	5.92167	5.3058
575	5.92004	5.30385
576	5.91835	5.30158
577	5.91661	5.299
578	5.91483	5.29612
579	5.913	5.29294
580	5.91113	5.28949
581	5.90921	5.28579
582	5.90726	5.28186
583	5.90527	5.27774
584	5.90326	5.27345
585	5.90123	5.26902
586	5.89919	5.2645
587	5.89716	5.25992
588	5.89515	5.2553
589	5.89315	5.25069
590	5.89119	5.2461
591	5.88926	5.24156
592	5.88739	5.2371
593	5.88556	5.23274
594	5.88379	5.2285
595	5.88209	5.2244
596	5.88045	5.22046
597	5.87889	5.2167
598	5.87739	5.21313
599	5.87595	5.20978
600	5.87459	5.20665
601	5.87328	5.20376
602	5.87202	5.20113
603	5.87081	5.19875
604	5.86963	5.19664
605	5.8685	5.19481
606	5.86739	5.19324
607	5.86632	5.19195
608	5.86528	5.19094
609	5.86427	5.19019
610	5.86331	5.1897
611	5.86238	5.18947
612	5.86148	5.18947
613	5.86063	5.18971
614	5.85981	5.19018
615	5.85904	5.19085
616	5.85832	5.19172
617	5.85764	5.19279
618	5.85701	5.19404
619	5.85643	5.19545
620	5.85591	5.19703
621	5.85545	5.19876
622	5.85504	5.20062
623	5.85469	5.20263
624	5.8544	5.20475
625	5.85416	5.207
626	5.85397	5.20936
627	5.85382	5.21182
628	5.85372	5.21439
629	5.85365	5.21705
630	5.85363	5.21981
631	5.85364	5.22265
632	5.85368	5.22557
633	5.85375	5.22856
634	5.85384	5.23159
635	5.85394	5.23468
636	5.85405	5.2378
637	5.85415	5.24096
638	5.85426	5.24415
639	5.85435	5.24736
640	5.85444	5.2506
641	5.85451	5.25385
642	5.85457	5.25711
643	5.8546	5.26037
644	5.85462	5.26363
645	5.85463	5.26687
646	5.85463	5.27009
647	5.85464	5.2733
648	5.85465	5.27647
649	5.85468	5.27961
650	5.85474	5.28272
651	5.85482	5.28579
652	5.85494	5.28882
653	5.8551	5.29182
654	5.8553	5.29478
655	5.85555	5.29771
656	5.85584	5.3006
657	5.85616	5.30346
658	5.85653	5.30626
659	5.85693	5.30902
660	5.85735	5.31172
661	5.8578	5.31436
662	5.85826	5.31694
663	5.85872	5.31946
664	5.85918	5.3219
665	5.85963	5.32426
666	5.86006	5.32654
667	5.86047	5.32873
668	5.86085	5.33082
669	5.86119	5.33279
670	5.8615	5.33466
671	5.86177	5.33639
672	5.86198	5.338
673	5.86215	5.33947
674	5.86227	5.3408
675	5.86234	5.34197
676	5.86237	5.34299
677	5.86237	5.34384
678	5.86233	5.34453
679	5.86227	5.34504
680	5.86217	5.34537
681	5.86204	5.3455
682	5.86188	5.34544
683	5.86169	5.34517
684	5.86147	5.34469
685	5.86123	5.34399
686	5.86096	5.34307
687	5.86068	5.34192
688	5.86037	5.34054
689	5.86005	5.33891
690	5.85972	5.33704
691	5.85937	5.33491
692	5.85901	5.33254
693	5.85865	5.32991
694	5.85828	5.32703
695	5.85791	5.32391
696	5.85756	5.32056
697	5.85722	5.31696
698	5.8569	5.31314
699	5.85661	5.3091
700	5.85636	5.30485
701	5.85614	5.30038
702	5.85597	5.29571
703	5.85584	5.29084
704	5.85575	5.28579
705	5.8557	5.28055
706	5.85571	5.27515
707	5.85576	5.26959
708	5.85586	5.26388
709	5.85603	5.25805
710	5.85627	5.2521
711	5.85658	5.24606
712	5.85695	5.23995
713	5.8574	5.23378
714	5.85791	5.22757
715	5.85848	5.22135
716	5.85912	5.21515
717	5.85983	5.20897
718	5.8606	5.20286
719	5.86144	5.19684
720	5.86233	5.19092
721	5.86328	5.18512
722	5.86427	5.17947
723	5.8653	5.17398
724	5.86638	5.16868
725	5.86748	5.16357
726	5.8686	5.15868
727	5.86974	5.15402
728	5.87088	5.14961
729	5.872	5.14548
730	5.87309	5.14164
731	5.87413	5.1381
732	5.87511	5.13488
733	5.87601	5.13198
734	5.87683	5.12942
735	5.87754	5.12721
736	5.87812	5.12534
737	5.87857	5.12382
738	5.87886	5.12266
739	5.87899	5.12185
740	5.87895	5.12137
741	5.87875	5.12124
742	5.87839	5.12142
743	5.87787	5.12191
744	5.8772	5.12269
745	5.8764	5.12372
746	5.87546	5.12499
747	5.8744	5.12647
748	5.87323	5.12813
749	5.87196	5.12996
750	5.87058	5.13192
751	5.86911	5.13401
752	5.86754	5.13619
753	5.86589	5.13844
754	5.86414	5.14076
755	5.8623	5.14311
756	5.86039	5.1455
757	5.85839	5.14789
758	5.85631	5.15027
759	5.85417	5.15263
760	5.85197	5.15496
761	5.84971	5.15723
762	5.8474	5.15944
763	5.84505	5.16157
764	5.84266	5.16362
765	5.84025	5.16559
766	5.83782	5.16747
767	5.83539	5.16926
768	5.83296	5.17097
769	5.83054	5.1726
770	5.82813	5.17416
771	5.82575	5.17566
772	5.82339	5.17711
773	5.82108	5.17853
774	5.81881	5.17992
775	5.8166	5.1813
776	5.81446	5.18267
777	5.8124	5.18405
778	5.81043	5.18544
779	5.80855	5.18685
780	5.80677	5.18828
781	5.8051	5.18973
782	5.80355	5.1912
783	5.80211	5.19269
784	5.8008	5.1942
785	5.79961	5.19575
786	5.79856	5.19731
787	5.79765	5.19891
788	5.79689	5.20053
789	5.79628	5.20218
790	5.79583	5.20386
791	5.79554	5.20556
792	5.79543	5.20727
793	5.79548	5.209
794	5.79571	5.21073
795	5.79613	5.21246
796	5.79674	5.21417
797	5.79754	5.21586
798	5.79855	5.21752
799	5.79977	5.21915
800	5.80121	5.22075
801	5.80289	5.2223
802	5.80481	5.22381
803	5.80698	5.22528
804	5.80941	5.22671
805	5.8121	5.2281
806	5.81506	5.22945
807	5.81831	5.23076
808	5.82185	5.23204
809	5.82567	5.23328
810	5.82979	5.23448
811	5.8342	5.23565
812	5.83888	5.23678
813	5.84385	5.23786
814	5.84909	5.23891
815	5.85459	5.23992
816	5.86034	5.24088
817	5.86634	5.2418
818	5.87257	5.24269
819	5.87902	5.24353
820	5.88569	5.24433
821	5.89257	5.24509
822	5.89964	5.2458
823	5.9069	5.24645
824	5.91434	5.24704
825	5.92196	5.24758
826	5.92976	5.24805
827	5.93771	5.24845
828	5.94583	5.24881
829	5.95411	5.2491
830	5.96253	5.24934
831	5.97109	5.24954
832	5.97978	5.24968
833	5.98859	5.24977
834	5.99751	5.24981
835	6.00653	5.24979
836	6.01563	5.24972
837	6.02482	5.24961
838	6.03407	5.24945
839	6.04337	5.24925
840	6.05272	5.24903
841	6.0621	5.2488
842	6.0715	5.24856
843	6.08091	5.24832
844	6.09032	5.24808
845	6.09971	5.24785
846	6.10908	5.24764
847	6.11842	5.24744
848	6.12771	5.24727
849	6.13693	5.24714
850	6.14607	5.24703
851	6.15512	5.24697
852	6.16405	5.24697
853	6.17286	5.24702
854	6.18153	5.24716
855	6.19006	5.24737
856	6.19843	5.24769
857	6.20663	5.2481
858	6.21467	5.24862
859	6.22253	5.24924
860	6.23021	5.24998
861	6.23771	5.25083
862	6.24504	5.25181
863	6.2522	5.25291
864	6.25919	5.25414
865	6.26601	5.2555
866	6.27266	5.25699
867	6.27916	5.25861
868	6.2855	5.26035
869	6.29168	5.26222
870	6.29771	5.2642
871	6.3036	5.2663
872	6.30933	5.26851
873	6.3149	5.27081
874	6.32031	5.2732
875	6.32555	5.27568
876	6.33063	5.27823
877	6.33555	5.28084
878	6.34029	5.2835
879	6.34487	5.28621
880	6.34928	5.28893
881	6.35351	5.29166
882	6.35756	5.29439
883	6.36142	5.2971
884	6.36509	5.29977
885	6.36855	5.3024
886	6.3718	5.30497
887	6.37484	5.30748
888	6.37767	5.30991
889	6.38026	5.31224
890	6.38263	5.31446
891	6.38476	5.31656
892	6.38664	5.31853
893	6.38827	5.32037
894	6.38965	5.32206
895	6.39077	5.32362
896	6.39163	5.32503
897	6.39223	5.3263
898	6.39259	5.32744
899	6.39269	5.32843
900	6.39256	5.3293
901	6.39219	5.33002
902	6.39158	5.33062
903	6.39076	5.33108
904	6.38973	5.33143
905	6.38848	5.33165
906	6.38704	5.33177
907	6.38541	5.33178
908	6.38359	5.33169
909	6.3816	5.33153
910	6.37945	5.33129
911	6.37716	5.33098
912	6.37474	5.33063
913	6.3722	5.33023
914	6.36954	5.32979
915	6.36678	5.32933
916	6.36393	5.32884
917	6.361	5.32835
918	6.358	5.32786
919	6.35492	5.32738
920	6.35176	5.32692
921	6.34854	5.32649
922	6.34525	5.32609
923	6.34189	5.32573
924	6.33849	5.32542
925	6.33507	5.32516
926	6.33165	5.32496
927	6.32826	5.32481
928	6.32492	5.32471
929	6.32166	5.32466
930	6.3185	5.32466
931	6.31546	5.3247
932	6.31257	5.32477
933	6.30985	5.32487
934	6.30733	5.32499
935	6.30504	5.32513
936	6.30298	5.32527
937	6.30119	5.32541
938	6.29967	5.32555
939	6.29844	5.32567
940	6.29751	5.32577
941	6.29688	5.32585
942	6.29656	5.32591
943	6.29656	5.32595
944	6.29689	5.32597
945	6.29756	5.32596
946	6.29857	5.32592
947	6.29993	5.32585
948	6.30164	5.32575
949	6.30368	5.32562
950	6.30606	5.32546
951	6.30876	5.32526
952	6.31177	5.32504
953	6.31507	5.32479
954	6.31864	5.32453
955	6.32247	5.32425
956	6.32652	5.32396
957	6.33078	5.32366
958	6.33522	5.32335
959	6.33983	5.32303
960	6.34457	5.32271
961	6.34942	5.32237
962	6.35435	5.32204
963	6.35934	5.32169
964	6.36436	5.32134
965	6.36939	5.32097
966	6.37439	5.3206
967	6.37935	5.3202
968	6.38424	5.31978
969	6.38903	5.31933
970	6.3937	5.31885
971	6.39823	5.31833
972	6.4026	5.31777
973	6.40679	5.31717
974	6.41078	5.31652
975	6.41455	5.31581
976	6.41808	5.31506
977	6.42136	5.31424
978	6.42437	5.31338
979	6.42708	5.31246
980	6.4295	5.3115
981	6.43159	5.31048
982	6.43336	5.30941
983	6.43478	5.3083
984	6.43586	5.30714
985	6.43659	5.30594
986	6.43695	5.30471
987	6.43695	5.30345
988	6.43659	5.30217
989	6.43587	5.30088
990	6.43479	5.29958
991	6.43335	5.29828
992	6.43155	5.29698
993	6.42941	5.2957
994	6.42693	5.29445
995	6.4241	5.29322
996	6.42094	5.29203
997	6.41745	5.29087
998	6.41363	5.28977
999	6.40947	5.2887
1000	6.40498	5.28768
1001	6.40015	5.28672
1002	6.39499	5.2858
1003	6.38949	5.28494
1004	6.38366	5.28413
1005	6.3775	5.28338
1006	6.37101	5.28268
1007	6.36421	5.28205
1008	6.35708	5.28147
1009	6.34966	5.28095
1010	6.34193	5.28049
1011	6.33391	5.28009
1012	6.32561	5.27975
1013	6.31702	5.27947
1014	6.30817	5.27925
1015	6.29905	5.27908
1016	6.28967	5.27896
1017	6.28004	5.27891
1018	6.27016	5.27891
1019	6.26004	5.27898
1020	6.24967	5.2791
1021	6.23905	5.27928
1022	6.22819	5.27951
1023	6.21708	5.27979
1024	6.20572	5.28011
1025	6.19413	5.28046
1026	6.1823	5.28085
1027	6.17024	5.28125
1028	6.15796	5.28167
1029	6.14545	5.28209
1030	6.13272	5.28252
1031	6.11978	5.28295
1032	6.10663	5.28338
1033	6.09327	5.28379
1034	6.07973	5.28418
1035	6.066	5.28454
1036	6.0521	5.28486
1037	6.03805	5.28513
1038	6.02387	5.28534
1039	6.00958	5.28549
1040	5.9952	5.28556
1041	5.98076	5.28557
1042	5.96627	5.28551
1043	5.95177	5.28537
1044	5.93729	5.28515
1045	5.92286	5.28486
1046	5.90849	5.2845
1047	5.89424	5.28406
1048	5.88011	5.28356
1049	5.86615	5.283
1050	5.85236	5.28239
1051	5.83878	5.28173
1052	5.82543	5.28105
1053	5.81233	5.28036
1054	5.79951	5.27965
1055	5.78698	5.27895
1056	5.77477	5.27825
1057	5.76288	5.27754
1058	5.75133	5.27681
1059	5.74013	5.27604
1060	5.72929	5.27521
1061	5.71881	5.27431
1062	5.70871	5.2733
1063	5.69899	5.27218
1064	5.68966	5.27093
1065	5.68073	5.26952
1066	5.67219	5.26794
1067	5.66404	5.26619
1068	5.6563	5.26425
1069	5.64895	5.26213
1070	5.64201	5.25981
1071	5.63547	5.2573
1072	5.62935	5.25458
1073	5.62363	5.25167
1074	5.61833	5.24857
1075	5.61344	5.24528
1076	5.60897	5.24181
1077	5.60492	5.23819
1078	5.60128	5.23443
1079	5.59806	5.23054
1080	5.59525	5.22655
1081	5.59286	5.2225
1082	5.59087	5.2184
1083	5.58928	5.21428
1084	5.58807	5.21019
1085	5.58723	5.20615
1086	5.58675	5.20218
1087	5.58661	5.19833
1088	5.5868	5.19461
1089	5.5873	5.19106
1090	5.58809	5.18771
1091	5.58916	5.18459
1092	5.59046	5.18173
1093	5.59197	5.17917
1094	5.59367	5.17693
1095	5.59552	5.17507
1096	5.5975	5.17361
1097	5.59957	5.17259
1098	5.6017	5.17203
1099	5.60385	5.17199
1100	5.60597	5.17247
1101	5.60803	5.1735
1102	5.60996	5.17512
1103	5.61172	5.17733
1104	5.61328	5.18017
1105	5.61459	5.18364
1106	5.61564	5.18776
1107	5.61639	5.19254
1108	5.61683	5.19798
1109	5.61695	5.20411
1110	5.61675	5.21093
1111	5.61623	5.21844
1112	5.61542	5.22667
1113	5.61431	5.23561
1114	5.61295	5.24528
1115	5.61134	5.25568
1116	5.60952	5.26682
1117	5.60753	5.27869
1118	5.60539	5.29128
1119	5.60314	5.3046
1120	5.60081	5.31862
1121	5.59842	5.33335
1122	5.59601	5.34875
1123	5.59359	5.36483
1124	5.5912	5.38156
1125	5.58888	5.39893
1126	5.58667	5.41691
1127	5.5846	5.43549
1128	5.58272	5.45464
1129	5.58109	5.47435
1130	5.57974	5.49459
1131	5.57871	5.51534
1132	5.57802	5.53659
1133	5.57771	5.55831
1134	5.5778	5.58048
1135	5.57832	5.6031
1136	5.57929	5.62614
1137	5.58073	5.64959
1138	5.58267	5.67342
1139	5.58512	5.69761
1140	5.58809	5.72214
1141	5.5916	5.74698
1142	5.59565	5.77212
1143	5.60026	5.79752
1144	5.60542	5.82317
1145	5.61113	5.84903
1146	5.6174	5.87508
1147	5.62421	5.9013
1148	5.63155	5.92764
1149	5.63941	5.95409
1150	5.64778	5.98062
1151	5.65663	6.00719
1152	5.66596	6.03378
1153	5.67574	6.06037
1154	5.68595	6.08694
1155	5.69657	6.11346
1156	5.70757	6.13991
1157	5.71892	6.16628
1158	5.73061	6.19252
1159	5.7426	6.21863
1160	5.75488	6.24457
1161	5.76742	6.27032
1162	5.78019	6.29585
1163	5.79317	6.32113
1164	5.80633	6.34614
1165	5.81963	6.37085
1166	5.83305	6.39523
1167	5.84656	6.41927
1168	5.8601	6.44294
1169	5.87365	6.46623
1170	5.88718	6.48912
1171	5.90064	6.51158
1172	5.91401	6.53361
1173	5.92726	6.55518
1174	5.94035	6.57628
1175	5.95328	6.5969
1176	5.96601	6.61702
1177	5.97852	6.63664
1178	5.9908	6.65574
1179	6.00282	6.6743
1180	6.01457	6.69233
1181	6.02603	6.70981
1182	6.03719	6.72672
1183	6.04803	6.74306
1184	6.05855	6.7588
1185	6.06873	6.77393
1186	6.07856	6.78843
1187	6.08803	6.8023
1188	6.09713	6.81551
1189	6.10585	6.82806
1190	6.11417	6.83992
1191	6.1221	6.85108
1192	6.12962	6.86154
1193	6.13674	6.87129
1194	6.14344	6.88031
1195	6.14974	6.88862
1196	6.15562	6.8962
1197	6.16109	6.90307
1198	6.16616	6.90923
1199	6.17081	6.9147
1200	6.17507	6.91946
1201	6.17892	6.92355
1202	6.18236	6.92695
1203	6.18541	6.92969
1204	6.18805	6.93177
1205	6.19028	6.93323
1206	6.1921	6.93406
1207	6.19351	6.93431
1208	6.19451	6.93398
1209	6.1951	6.9331
1210	6.19527	6.9317
1211	6.19503	6.9298
1212	6.19437	6.92743
1213	6.19329	6.92461
1214	6.1918	6.92138
1215	6.18989	6.91777
1216	6.18756	6.9138
1217	6.18482	6.90951
1218	6.18166	6.90494
1219	6.17808	6.90013
1220	6.17409	6.89512
1221	6.16969	6.88996
1222	6.16488	6.88469
1223	6.15966	6.87936
1224	6.15404	6.87402
1225	6.14801	6.86869
1226	6.1416	6.86343
1227	6.1348	6.85826
1228	6.12762	6.85323
1229	6.12008	6.84836
1230	6.11218	6.8437
1231	6.10392	6.83927
1232	6.09532	6.83509
1233	6.08639	6.8312
1234	6.07713	6.82762
1235	6.06754	6.82435
1236	6.05765	6.82143
1237	6.04745	6.81885
1238	6.03696	6.81662
1239	6.02618	6.81476
1240	6.01514	6.81325
1241	6.00384	6.8121
1242	5.9923	6.81129
1243	5.98053	6.81082
1244	5.96855	6.81068
1245	5.95639	6.81085
1246	5.94407	6.8113
1247	5.93162	6.81202
1248	5.91905	6.81297
1249	5.90641	6.81413
1250	5.89372	6.81547
1251	5.88102	6.81696
1252	5.86834	6.81858
1253	5.85571	6.82031
1254	5.84317	6.82212
1255	5.83076	6.82403
1256	5.81852	6.826
1257	5.80647	6.82804
1258	5.79464	6.83012
1259	5.78308	6.83223
1260	5.7718	6.83435
1261	5.76085	6.83647
1262	5.75025	6.83856
1263	5.74003	6.8406
1264	5.73022	6.84259
1265	5.72085	6.8445
1266	5.71194	6.84632
1267	5.70351	6.84805
1268	5.69559	6.84966
1269	5.68818	6.85117
1270	5.6813	6.85258
1271	5.67497	6.85387
1272	5.66917	6.85504
1273	5.66393	6.85611
1274	5.65925	6.85705
1275	5.65512	6.85786
1276	5.65154	6.85854
1277	5.6485	6.85909
1278	5.646	6.85951
1279	5.64401	6.85979
1280	5.64253	6.85994
1281	5.64154	6.85997
1282	5.641	6.85989
1283	5.64088	6.8597
1284	5.64116	6.85943
1285	5.64179	6.85907
1286	5.64274	6.85865
1287	5.64396	6.85818
1288	5.64541	6.85766
1289	5.64705	6.85712
1290	5.64885	6.85655
1291	5.65077	6.85598
1292	5.65278	6.85541
1293	5.65483	6.85486
1294	5.65691	6.85434
1295	5.65899	6.85386
1296	5.66105	6.85345
1297	5.6631	6.8531
1298	5.66512	6.85283
1299	5.6671	6.85266
1300	5.66905	6.8526
1301	5.67095	6.85265
1302	5.67278	6.85283
1303	5.67453	6.85316
1304	5.67618	6.85363
1305	5.67772	6.85426
1306	5.67913	6.85505
1307	5.68041	6.856
1308	5.68155	6.85711
1309	5.68255	6.85836
1310	5.68341	6.85975
1311	5.68413	6.86126
1312	5.68472	6.8629
1313	5.68519	6.86465
1314	5.68556	6.86652
1315	5.68582	6.86849
1316	5.686	6.87058
1317	5.6861	6.87276
1318	5.68612	6.87505
1319	5.68609	6.87744
1320	5.68601	6.87991
1321	5.68588	6.88247
1322	5.68571	6.8851
1323	5.6855	6.88781
1324	5.68525	6.89059
1325	5.68497	6.89344
1326	5.68465	6.89634
1327	5.6843	6.89929
1328	5.6839	6.90228
1329	5.68347	6.9053
1330	5.68301	6.90834
1331	5.68252	6.9114
1332	5.68201	6.91445
1333	5.68147	6.91749
1334	5.68091	6.9205
1335	5.68032	6.92349
1336	5.6797	6.92643
1337	5.67907	6.92934
1338	5.67842	6.93219
1339	5.67775	6.93499
1340	5.67705	6.93772
1341	5.67632	6.94039
1342	5.67554	6.94299
1343	5.67469	6.94551
1344	5.67377	6.94797
1345	5.67276	6.95034
1346	5.67165	6.95264
1347	5.67041	6.95486
1348	5.66905	6.957
1349	5.66757	6.95906
1350	5.66596	6.96104
1351	5.66421	6.96293
1352	5.66233	6.96474
1353	5.66032	6.96648
1354	5.6582	6.96814
1355	5.65594	6.96973
1356	5.65356	6.97127
1357	5.65104	6.97276
1358	5.64837	6.97422
1359	5.64555	6.97566
1360	5.64257	6.9771
1361	5.63943	6.97853
1362	5.63614	6.97998
1363	5.63269	6.98144
1364	5.6291	6.98293
1365	5.62537	6.98445
1366	5.62152	6.98601
1367	5.61755	6.98762
1368	5.61349	6.98927
1369	5.60937	6.99098
1370	5.60519	6.99274
1371	5.60101	6.99455
1372	5.59684	6.9964
1373	5.59272	6.99829
1374	5.58871	7.00021
1375	5.58485	7.00215
1376	5.58119	7.00412
1377	5.5778	7.0061
1378	5.57473	7.00808
1379	5.57205	7.01007
1380	5.56982	7.01205
1381	5.56811	7.01403
1382	5.56698	7.01598
1383	5.56649	7.01791
1384	5.56671	7.01979
1385	5.5677	7.02164
1386	5.56949	7.02342
1387	5.57215	7.02515
1388	5.57571	7.0268
1389	5.5802	7.02837
1390	5.58565	7.02984
1391	5.59208	7.0312
1392	5.59951	7.03245
1393	5.60794	7.03356
1394	5.61738	7.03453
1395	5.62782	7.03535
1396	5.63925	7.036
1397	5.65166	7.0365
1398	5.66503	7.03683
1399	5.67935	7.03699
1400	5.69457	7.03699
1401	5.71068	7.03681
1402	5.72764	7.03645
1403	5.74541	7.03593
1404	5.76396	7.03523
1405	5.78324	7.03435
1406	5.8032	7.03331
1407	5.8238	7.03209
1408	5.84498	7.03072
1409	5.86669	7.0292
1410	5.88888	7.02753
1411	5.9115	7.02574
1412	5.93449	7.02381
1413	5.95779	7.02177
1414	5.98135	7.01962
1415	6.00511	7.01735
1416	6.02903	7.01497
1417	6.05306	7.01248
1418	6.07713	7.00988
1419	6.10121	7.00716
1420	6.12523	7.00433
1421	6.14914	7.00139
1422	6.17289	6.99836
1423	6.19643	6.99525
1424	6.21972	6.99206
1425	6.2427	6.98882
1426	6.26533	6.98553
1427	6.28758	6.98221
1428	6.30942	6.97887
1429	6.33081	6.97552
1430	6.35172	6.97219
1431	6.37212	6.96888
1432	6.39199	6.96562
1433	6.41129	6.96242
1434	6.43	6.95927
1435	6.44808	6.9562
1436	6.46551	6.9532
1437	6.48228	6.9503
1438	6.49836	6.9475
1439	6.51374	6.94479
1440	6.5284	6.94218
1441	6.54233	6.93967
1442	6.5555	6.93725
1443	6.56791	6.93494
1444	6.57954	6.93272
1445	6.59037	6.93061
1446	6.60039	6.9286
1447	6.60958	6.92671
1448	6.61792	6.92492
1449	6.6254	6.92324
1450	6.63201	6.92166
1451	6.63775	6.92019
1452	6.6426	6.91882
1453	6.64658	6.91753
1454	6.64968	6.91633
1455	6.65191	6.9152
1456	6.65327	6.91415
1457	6.65379	6.91317
1458	6.65348	6.91225
1459	6.65234	6.91139
1460	6.6504	6.91057
1461	6.64769	6.9098
1462	6.64422	6.90906
1463	6.64002	6.90834
1464	6.63509	6.90765
1465	6.62946	6.90696
1466	6.62314	6.90628
1467	6.61614	6.90558
1468	6.60849	6.90487
1469	6.60019	6.90413
1470	6.59126	6.90337
1471	6.58171	6.90258
1472	6.57156	6.90176
1473	6.56081	6.9009
1474	6.5495	6.90001
1475	6.53761	6.89907
1476	6.52519	6.8981
1477	6.51223	6.89708
1478	6.49876	6.89601
1479	6.4848	6.8949
1480	6.47036	6.89373
1481	6.45547	6.89251
1482	6.44015	6.89124
1483	6.42442	6.88991
1484	6.4083	6.88854
1485	6.39181	6.88713
1486	6.37498	6.88566
1487	6.35782	6.88416
1488	6.34037	6.88261
1489	6.32265	6.88103
1490	6.30468	6.87942
1491	6.28649	6.87778
1492	6.26812	6.87612
1493	6.2496	6.87444
1494	6.23097	6.87275
1495	6.21225	6.87104
1496	6.19349	6.86933
1497	6.17474	6.86761
1498	6.15604	6.86587
1499	6.13742	6.86411
1500	6.11894	6.86233
1501	6.10064	6.86052
1502	6.08257	6.85869
1503	6.06477	6.85682
1504	6.04729	6.85494
1505	6.03017	6.85303
1506	6.01347	6.85111
1507	5.99722	6.84919
1508	5.98148	6.84726
1509	5.96628	6.84534
1510	5.95167	6.84343
1511	5.93769	6.84154
1512	5.92437	6.83966
1513	5.91176	6.83781
1514	5.8999	6.83599
1515	5.8888	6.8342
1516	5.8785	6.83246
1517	5.86902	6.83076
1518	5.86037	6.82911
1519	5.85258	6.82752
1520	5.84565	6.82598
1521	5.83957	6.82449
1522	5.83436	6.82305
1523	5.83001	6.82165
1524	5.8265	6.8203
1525	5.82382	6.81899
1526	5.82196	6.81771
1527	5.82088	6.81647
1528	5.82056	6.81527
1529	5.82098	6.81409
1530	5.82209	6.81293
1531	5.82385	6.81178
1532	5.82623	6.81063
1533	5.82919	6.80946
1534	5.83266	6.80827
1535	5.83661	6.80705
1536	5.84098	6.80579
1537	5.84573	6.80447
1538	5.8508	6.80311
1539	5.85615	6.80168
1540	5.86173	6.80018
1541	5.86749	6.79861
1542	5.87339	6.79696
1543	5.87935	6.79524
1544	5.88532	6.79344
1545	5.89124	6.79156
1546	5.89704	6.78962
1547	5.90267	6.78761
1548	5.90807	6.78554
1549	5.91317	6.78342
1550	5.91794	6.78126
1551	5.92232	6.77907
1552	5.92627	6.77687
1553	5.92976	6.77465
1554	5.93278	6.77243
1555	5.9353	6.77022
1556	5.93732	6.76803
1557	5.93883	6.76589
1558	5.93983	6.7638
1559	5.94032	6.76177
1560	5.94031	6.75981
1561	5.93984	6.75793
1562	5.93891	6.75613
1563	5.93755	6.75443
1564	5.93579	6.75282
1565	5.93364	6.75133
1566	5.93114	6.74995
1567	5.92831	6.74869
1568	5.92518	6.74756
1569	5.92176	6.74654
1570	5.91807	6.74565
1571	5.91414	6.74489
1572	5.90997	6.74424
1573	5.90558	6.74373
1574	5.90097	6.74335
1575	5.89616	6.7431
1576	5.89116	6.74299
1577	5.88596	6.74302
1578	5.88058	6.7432
1579	5.87503	6.74354
1580	5.86931	6.74405
1581	5.86343	6.74475
1582	5.8574	6.74563
1583	5.85122	6.74669
1584	5.84491	6.74796
1585	5.83847	6.74941
1586	5.83193	6.75107
1587	5.82528	6.75294
1588	5.81855	6.75502
1589	5.81175	6.75732
1590	5.8049	6.75983
1591	5.79801	6.76255
1592	5.7911	6.76548
1593	5.78418	6.76863
1594	5.77727	6.77197
1595	5.77039	6.77551
1596	5.76354	6.77924
1597	5.75676	6.78315
1598	5.75004	6.78723
1599	5.7434	6.79146
1600	5.73686	6.79584
1601	5.73044	6.80035
1602	5.72413	6.80498
1603	5.71794	6.80973
1604	5.7119	6.81458
1605	5.70599	6.81953
1606	5.70024	6.82455
1607	5.69464	6.82964
1608	5.6892	6.83478
1609	5.68392	6.83995
1610	5.67882	6.84514
1611	5.6739	6.85034
1612	5.66916	6.85554
1613	5.6646	6.86074
1614	5.66023	6.86592
1615	5.65606	6.87109
1616	5.65208	6.87623
1617	5.64831	6.88134
1618	5.64475	6.88643
1619	5.6414	6.89147
1620	5.63823	6.89646
1621	5.63523	6.90139
1622	5.63235	6.90625
1623	5.62957	6.91102
1624	5.62687	6.9157
1625	5.6242	6.92028
1626	5.62154	6.92475
1627	5.61886	6.92911
1628	5.61614	6.93335
1629	5.61337	6.93747
1630	5.61053	6.94147
1631	5.60761	6.94536
1632	5.6046	6.94914
1633	5.6015	6.95282
1634	5.59832	6.95639
1635	5.59506	6.95988
1636	5.59173	6.96327
1637	5.58835	6.96658
1638	5.58495	6.9698
1639	5.58154	6.97295
1640	5.57815	6.97601
1641	5.57483	6.97899
1642	5.57159	6.98187
1643	5.56848	6.98466
1644	5.56554	6.98736
1645	5.56282	6.98996
1646	5.56037	6.99248
1647	5.55823	6.99492
1648	5.55646	6.99728
1649	5.55511	6.99956
1650	5.55421	7.00178
1651	5.55381	7.00394
1652	5.55394	7.00605
1653	5.55465	7.00811
1654	5.55595	7.01013
1655	5.55788	7.01212
1656	5.56046	7.01406
1657	5.56372	7.01597
1658	5.56768	7.01785
1659	5.57237	7.01968
1660	5.57782	7.02147
1661	5.58404	7.02321
1662	5.59106	7.0249
1663	5.59889	7.02652
1664	5.60755	7.02808
1665	5.61704	7.02958
1666	5.62737	7.031
1667	5.63854	7.03234
1668	5.65056	7.03359
1669	5.66343	7.03476
1670	5.67714	7.03585
1671	5.69169	7.03685
1672	5.7071	7.03777
1673	5.72334	7.03861
1674	5.74042	7.03937
1675	5.75834	7.04005
1676	5.77709	7.04067
1677	5.79667	7.04121
1678	5.81708	7.0417
1679	5.83829	7.04213
1680	5.86031	7.0425
1681	5.88312	7.04283
1682	5.90669	7.04312
1683	5.93102	7.04336
1684	5.95608	7.04356
1685	5.98185	7.04373
1686	6.00832	7.04386
1687	6.03546	7.04396
1688	6.06324	7.04403
1689	6.09165	7.04408
1690	6.12066	7.04412
1691	6.15025	7.04415
1692	6.18039	7.04417
1693	6.21104	7.04421
1694	6.2422	7.04426
1695	6.27381	7.04433
1696	6.30586	7.04444
1697	6.33832	7.04459
1698	6.37118	7.0448
1699	6.40441	7.04506
1700	6.43798	7.04538
1701	6.47187	7.04575
1702	6.50607	7.04619
1703	6.54053	7.04668
1704	6.57523	7.04723
1705	6.61016	7.04783
1706	6.6453	7.04851
1707	6.68062	7.04927
1708	6.71611	7.05011
1709	6.75178	7.05103
1710	6.78762	7.05205
1711	6.82361	7.05316
1712	6.85976	7.05434
1713	6.89607	7.05559
1714	6.93252	7.05689
1715	6.96912	7.05824
1716	7.00585	7.05962
1717	7.04269	7.06102
1718	7.07964	7.06242
1719	7.11668	7.06381
1720	7.15377	7.06518
1721	7.19088	7.0665
1722	7.228	7.06777
1723	7.26507	7.06896
1724	7.30205	7.07005
1725	7.3389	7.07104
1726	7.37555	7.07189
1727	7.41196	7.07261
1728	7.44806	7.07317
1729	7.48378	7.07357
1730	7.51908	7.0738
1731	7.55387	7.07387
1732	7.58809	7.07378
1733	7.62167	7.07352
1734	7.65456	7.0731
1735	7.68668	7.07252
1736	7.71797	7.0718
1737	7.74836	7.07093
1738	7.77778	7.06993
1739	7.80618	7.06879
1740	7.83348	7.06753
1741	7.85963	7.06614
1742	7.88456	7.06461
1743	7.90822	7.06296
1744	7.93056	7.06116
1745	7.95153	7.0592
1746	7.97109	7.05708
1747	7.98919	7.05479
1748	8.00581	7.05232
1749	8.02092	7.04966
1750	8.03448	7.04679
1751	8.04647	7.04372
1752	8.05686	7.04042
1753	8.06564	7.0369
1754	8.07279	7.03313
1755	8.0783	7.02912
1756	8.08215	7.02486
1757	8.08433	7.02034
1758	8.08486	7.01557
1759	8.08371	7.01054
1760	8.0809	7.00526
1761	8.07645	6.99973
1762	8.07034	6.99397
1763	8.06262	6.98797
1764	8.05328	6.98177
1765	8.04237	6.97536
1766	8.02989	6.96876
1767	8.0159	6.96199
1768	8.00041	6.95506
1769	7.98347	6.94799
1770	7.96512	6.94079
1771	7.9454	6.93348
1772	7.92436	6.92608
1773	7.90205	6.91861
1774	7.87852	6.91108
1775	7.85383	6.90351
1776	7.82803	6.89589
1777	7.80117	6.88826
1778	7.77334	6.8806
1779	7.74457	6.87293
1780	7.71494	6.86528
1781	7.68451	6.85764
1782	7.65335	6.85005
1783	7.62151	6.84252
1784	7.58906	6.83505
1785	7.55606	6.82766
1786	7.52258	6.82037
1787	7.48868	6.81317
1788	7.45442	6.80609
1789	7.41987	6.79914
1790	7.38508	6.79234
1791	7.35011	6.7857
1792	7.31502	6.77923
1793	7.27986	6.77297
1794	7.24468	6.76694
1795	7.20954	6.76115
1796	7.17447	6.75563
1797	7.13951	6.75039
1798	7.10471	6.74544
1799	7.0701	6.74078
1800	7.03572	6.73644
1801	7.0016	6.7324
1802	6.96775	6.72866
1803	6.93421	6.72524
1804	6.90098	6.72212
1805	6.86809	6.7193
1806	6.83553	6.71679
1807	6.8033	6.71458
1808	6.77142	6.71267
1809	6.73987	6.71105
1810	6.70865	6.70973
1811	6.67776	6.70869
1812	6.64719	6.70796
1813	6.61693	6.70752
1814	6.58698	6.7074
1815	6.55736	6.7076
1816	6.52806	6.70813
1817	6.49913	6.70902
1818	6.47058	6.71027
1819	6.44245	6.7119
1820	6.41476	6.71393
1821	6.38754	6.71637
1822	6.36081	6.7192
1823	6.33459	6.72244
1824	6.30891	6.72608
1825	6.2838	6.7301
1826	6.25928	6.7345
1827	6.23538	6.73926
1828	6.21212	6.74437
1829	6.18954	6.7498
1830	6.16764	6.75553
1831	6.14645	6.76155
1832	6.12599	6.76781
1833	6.10626	6.77428
1834	6.08728	6.78093
1835	6.06907	6.78769
1836	6.05162	6.79454
1837	6.03497	6.80143
1838	6.01912	6.80831
1839	6.00408	6.81514
1840	5.98987	6.82188
1841	5.97648	6.82849
1842	5.96393	6.83493
1843	5.95222	6.84118
1844	5.94133	6.84721
1845	5.93127	6.85297
1846	5.92204	6.85845
1847	5.91364	6.86362
1848	5.90607	6.86844
1849	5.89933	6.87289
1850	5.89341	6.87694
1851	5.88831	6.88056
1852	5.884	6.88373
1853	5.88049	6.88641
1854	5.87774	6.8886
1855	5.87576	6.89027
1856	5.8745	6.8914
1857	5.87395	6.89197
1858	5.87407	6.89199
1859	5.87485	6.89143
1860	5.87625	6.89029
1861	5.87823	6.88857
1862	5.88078	6.88626
1863	5.88384	6.88336
1864	5.88738	6.87988
1865	5.89135	6.87582
1866	5.89571	6.8712
1867	5.90042	6.86601
1868	5.90542	6.86027
1869	5.91066	6.854
1870	5.91611	6.84721
1871	5.92171	6.83991
1872	5.9274	6.83214
1873	5.93316	6.8239
1874	5.93892	6.81522
1875	5.94465	6.80613
1876	5.95031	6.79663
1877	5.95586	6.78677
1878	5.96126	6.77655
1879	5.96649	6.76602
1880	5.97153	6.7552
1881	5.97635	6.74413
1882	5.98093	6.73283
1883	5.98526	6.72134
1884	5.98933	6.70969
1885	5.99312	6.6979
1886	5.99662	6.68602
1887	5.99983	6.67405
1888	6.00276	6.66203
1889	6.00539	6.64999
1890	6.00775	6.63795
1891	6.00984	6.62593
1892	6.01168	6.61395
1893	6.01327	6.60204
1894	6.01464	6.59022
1895	6.0158	6.57854
1896	6.01678	6.56702
1897	6.01759	6.5557
1898	6.01826	6.54464
1899	6.01882	6.53387
1900	6.01929	6.52343
1901	6.01932	6.51548
1902	6.01934	6.50887
1903	6.01931	6.50353
1904	6.01923	6.49933
1905	6.01909	6.4961
1906	6.01889	6.49367
1907	6.01862	6.49186
1908	6.01829	6.49052
1909	6.01789	6.48954
1910	6.01743	6.48881
1911	6.01691	6.48824
1912	6.01633	6.48776
1913	6.01569	6.48733
1914	6.015	6.48689
1915	6.01426	6.48642
1916	6.01346	6.48588
1917	6.01261	6.48528
1918	6.01171	6.48458
1919	6.01076	6.48378
1920	6.00976	6.48287
1921	6.00872	6.48185
1922	6.00762	6.48072
1923	6.00647	6.47948
1924	6.00528	6.47813
1925	6.00404	6.47667
1926	6.00275	6.47511
1927	6.00142	6.47344
1928	6.00004	6.47168
1929	5.99861	6.46983
1930	5.99713	6.4679
1931	5.99561	6.46589
1932	5.99404	6.4638
1933	5.99242	6.46165
1934	5.99076	6.45943
1935	5.98905	6.45716
1936	5.98729	6.45484
1937	5.98548	6.45247
1938	5.98363	6.45007
1939	5.98173	6.44762
1940	5.97979	6.44515
1941	5.97779	6.44265
1942	5.97575	6.44013
1943	5.97367	6.43759
1944	5.97153	6.43504
1945	5.96935	6.43249
1946	5.96712	6.42993
1947	5.96485	6.42737
1948	5.96253	6.42482
1949	5.96016	6.42228
1950	5.95775	6.41975
1951	5.95528	6.41723
1952	5.95278	6.41473
1953	5.95022	6.41225
1954	5.94763	6.40979
1955	5.94498	6.40736
1956	5.94229	6.40495
1957	5.93955	6.40258
1958	5.93677	6.40023
1959	5.93395	6.39791
1960	5.93108	6.39562
1961	5.92816	6.39336
1962	5.9252	6.39114
1963	5.92219	6.38895
1964	5.91914	6.38679
1965	5.91604	6.38467
1966	5.9129	6.38258
1967	5.90971	6.38052
1968	5.90648	6.37849
1969	5.90321	6.37649
1970	5.89988	6.37453
1971	5.89652	6.37259
1972	5.89311	6.37068
1973	5.88965	6.3688
1974	5.88615	6.36695
1975	5.8826	6.36512
1976	5.87901	6.36331
1977	5.87537	6.36152
1978	5.87169	6.35976
1979	5.86796	6.358
1980	5.86419	6.35627
1981	5.86037	6.35455
1982	5.8565	6.35283
1983	5.85259	6.35113
1984	5.84864	6.34943
1985	5.84464	6.34773
1986	5.8406	6.34603
1987	5.83651	6.34433
1988	5.83237	6.34262
1989	5.82819	6.3409
1990	5.82397	6.33917
1991	5.8197	6.33742
1992	5.81539	6.33564
1993	5.81103	6.33384
1994	5.80663	6.33202
1995	5.80218	6.33015
1996	5.79769	6.32825
1997	5.79315	6.32631
1998	5.78857	6.32432
1999	5.78395	6.32228
[truncated: 1 more rows]

[truncated: 36 more sheets: Fig 4c, Fig 4f, Fig 5c, Fig 5d, Fig 5f, Fig 5g, Fig 6c, Fig 6e, Fig 6f, Fig. 7a, Fig. 7b, Fig. 7c, Fig. 7e, Fig. 7f, Fig. 7g, Fig. 8a, Supp Fig 2a, Supp Fig 2b, Supp Fig 2c, Supp Fig 5b …]
